# Supplementary material for: Oligonucleotide usage in coronavirus genomes mimics that in exon regions in host genomes
Source: Virol J. 2023 Mar 1;20:39. doi: 10.1186/s12985-023-01995-3 (PMC9976658; doi:10.1186/s12985-023-01995-3)
Supplement: Supplementary file 2 — Additional file 2. Table S1: The list of strains of human- and bat-CoV. Table S2: Comparison of the frequency of di-, tri-, and tetra-nucleotides between human- and bat-CoV. Table S3: Comparison of the frequency of di-, tri-, and tetra-nucleotides between human and bat genomes. Table S4: The list of oligonucleotides with significant differences in frequency between human and bat introns. Table S5: The list of oligonucleotides with significant differences in frequency between human and bat genomes. Table S6: Comparisons of the frequency of oligonucleotides between human exons and those of additional five bat species. Table S7: Level of adaptation of each oligonucleotide. Table S8: The number of isolates per month of each SARS-CoV-2 variant. Table S9: Changes in the oligonucleotide locus number of SARS-CoV-2. [file 12985_2023_1995_MOESM2_ESM.xlsx]

## Sheet: Title page
Oligonucleotide usage in coronavirus genomes mimics that in exon regions in host genomes
Yuki Iwasaki1, Takashi Abe2, Toshimichi Ikemura1*
*Correspondence to t_ikemura@nagahama-i-bio.ac.jp
Yuki Iwasaki	Nagahama Institute of Bio-Science and Technology. Japan
Takashi Abe	Niigata University, Japan
Toshimichi Ikemura	Nagahama Institute of Bio-Science and Technology. Japan

## Sheet: Table S1
Table S1: The list of strains of human- and bat-CoV.
Host	Accession	Genus	Species
Human	MT438696	Alphacoronavirus	229E
Human	MT438697	Alphacoronavirus	229E
Human	MT438698	Alphacoronavirus	229E
Human	MT438699	Alphacoronavirus	229E
Human	MT438700	Alphacoronavirus	229E
Human	MN369046	Alphacoronavirus	229E
Human	MN306046	Alphacoronavirus	229E
Human	MF542265	Alphacoronavirus	229E
Human	KY983587	Alphacoronavirus	229E
Human	KY621348	Alphacoronavirus	229E
Human	KY967357	Alphacoronavirus	229E
Human	KY674914	Alphacoronavirus	229E
Human	KY674919	Alphacoronavirus	229E
Human	KY684760	Alphacoronavirus	229E
Human	KY369908	Alphacoronavirus	229E
Human	KY369909	Alphacoronavirus	229E
Human	KY369910	Alphacoronavirus	229E
Human	KY369911	Alphacoronavirus	229E
Human	KY369912	Alphacoronavirus	229E
Human	KY369913	Alphacoronavirus	229E
Human	KY369914	Alphacoronavirus	229E
Human	KU291448	Alphacoronavirus	229E
Human	KF514430	Alphacoronavirus	229E
Human	KF514432	Alphacoronavirus	229E
Human	KF514433	Alphacoronavirus	229E
Human	JX503060	Alphacoronavirus	229E
Human	JX503061	Alphacoronavirus	229E
Human	MN306018	Alphacoronavirus	NL63
Human	MN306040	Alphacoronavirus	NL63
Human	MK334043	Alphacoronavirus	NL63
Human	MK334044	Alphacoronavirus	NL63
Human	MK334045	Alphacoronavirus	NL63
Human	MK334046	Alphacoronavirus	NL63
Human	MK334047	Alphacoronavirus	NL63
Human	MG428699	Alphacoronavirus	NL63
Human	MG428701	Alphacoronavirus	NL63
Human	MG428702	Alphacoronavirus	NL63
Human	MG428703	Alphacoronavirus	NL63
Human	MG428704	Alphacoronavirus	NL63
Human	MG428705	Alphacoronavirus	NL63
Human	MG428706	Alphacoronavirus	NL63
Human	MG772808	Alphacoronavirus	NL63
Human	KY983586	Alphacoronavirus	NL63
Human	KY829118	Alphacoronavirus	NL63
Human	KY554967	Alphacoronavirus	NL63
Human	KY554968	Alphacoronavirus	NL63
Human	KY554969	Alphacoronavirus	NL63
Human	KY554970	Alphacoronavirus	NL63
Human	KY554971	Alphacoronavirus	NL63
Human	KY674915	Alphacoronavirus	NL63
Human	KY674916	Alphacoronavirus	NL63
Human	KX179494	Alphacoronavirus	NL63
Human	KX179495	Alphacoronavirus	NL63
Human	KX179496	Alphacoronavirus	NL63
Human	KX179497	Alphacoronavirus	NL63
Human	KX179498	Alphacoronavirus	NL63
Human	KX179499	Alphacoronavirus	NL63
Human	KX179500	Alphacoronavirus	NL63
Human	KU521535	Alphacoronavirus	NL63
Human	KT381875	Alphacoronavirus	NL63
Human	KT266906	Alphacoronavirus	NL63
Human	KF530104	Alphacoronavirus	NL63
Human	KF530105	Alphacoronavirus	NL63
Human	KF530106	Alphacoronavirus	NL63
Human	KF530107	Alphacoronavirus	NL63
Human	KF530108	Alphacoronavirus	NL63
Human	KF530109	Alphacoronavirus	NL63
Human	KF530110	Alphacoronavirus	NL63
Human	KF530111	Alphacoronavirus	NL63
Human	KF530112	Alphacoronavirus	NL63
Human	KF530113	Alphacoronavirus	NL63
Human	KF530114	Alphacoronavirus	NL63
Human	JX504050	Alphacoronavirus	NL63
Human	JX524171	Alphacoronavirus	NL63
Human	JX104161	Alphacoronavirus	NL63
Human	JQ765563	Alphacoronavirus	NL63
Human	JQ765564	Alphacoronavirus	NL63
Human	JQ765565	Alphacoronavirus	NL63
Human	JQ765566	Alphacoronavirus	NL63
Human	JQ765567	Alphacoronavirus	NL63
Human	JQ765568	Alphacoronavirus	NL63
Human	JQ765569	Alphacoronavirus	NL63
Human	JQ765570	Alphacoronavirus	NL63
Human	JQ765571	Alphacoronavirus	NL63
Human	JQ765572	Alphacoronavirus	NL63
Human	JQ765573	Alphacoronavirus	NL63
Human	JQ765574	Alphacoronavirus	NL63
Human	JQ765575	Alphacoronavirus	NL63
Human	MN306036	Betacoronavirus	OC43
Human	MN306041	Betacoronavirus	OC43
Human	MN306042	Betacoronavirus	OC43
Human	MN306043	Betacoronavirus	OC43
Human	MN306053	Betacoronavirus	OC43
Human	MN310476	Betacoronavirus	OC43
Human	MN310478	Betacoronavirus	OC43
Human	MN026164	Betacoronavirus	OC43
Human	MH121121	Betacoronavirus	OC43
Human	MG977451	Betacoronavirus	OC43
Human	MG977452	Betacoronavirus	OC43
Human	MF314143	Betacoronavirus	OC43
Human	KY014281	Betacoronavirus	OC43
Human	KY014282	Betacoronavirus	OC43
Human	MF374983	Betacoronavirus	OC43
Human	MF374984	Betacoronavirus	OC43
Human	MF374985	Betacoronavirus	OC43
Human	KY983583	Betacoronavirus	OC43
Human	KY983585	Betacoronavirus	OC43
Human	KY983588	Betacoronavirus	OC43
Human	KY967356	Betacoronavirus	OC43
Human	KY967358	Betacoronavirus	OC43
Human	KY967359	Betacoronavirus	OC43
Human	KY967360	Betacoronavirus	OC43
Human	KY967361	Betacoronavirus	OC43
Human	KY554972	Betacoronavirus	OC43
Human	KY554973	Betacoronavirus	OC43
Human	KY554974	Betacoronavirus	OC43
Human	KY554975	Betacoronavirus	OC43
Human	KY674917	Betacoronavirus	OC43
Human	KY674918	Betacoronavirus	OC43
Human	KY674920	Betacoronavirus	OC43
Human	KY684759	Betacoronavirus	OC43
Human	KX538964	Betacoronavirus	OC43
Human	KX538965	Betacoronavirus	OC43
Human	KX538966	Betacoronavirus	OC43
Human	KX538967	Betacoronavirus	OC43
Human	KX538968	Betacoronavirus	OC43
Human	KX538969	Betacoronavirus	OC43
Human	KX538970	Betacoronavirus	OC43
Human	KX538971	Betacoronavirus	OC43
Human	KX538972	Betacoronavirus	OC43
Human	KX538973	Betacoronavirus	OC43
Human	KX538974	Betacoronavirus	OC43
Human	KX538975	Betacoronavirus	OC43
Human	KX538976	Betacoronavirus	OC43
Human	KX538977	Betacoronavirus	OC43
Human	KX538978	Betacoronavirus	OC43
Human	KX538979	Betacoronavirus	OC43
Human	KY369905	Betacoronavirus	OC43
Human	KY369906	Betacoronavirus	OC43
Human	KY369907	Betacoronavirus	OC43
Human	KX344031	Betacoronavirus	OC43
Human	KU131570	Betacoronavirus	OC43
Human	KF923886	Betacoronavirus	OC43
Human	KF923887	Betacoronavirus	OC43
Human	KF923889	Betacoronavirus	OC43
Human	KF923890	Betacoronavirus	OC43
Human	KF923892	Betacoronavirus	OC43
Human	KF923893	Betacoronavirus	OC43
Human	KF923894	Betacoronavirus	OC43
Human	KF923895	Betacoronavirus	OC43
Human	KF923897	Betacoronavirus	OC43
Human	KF923898	Betacoronavirus	OC43
Human	KF923899	Betacoronavirus	OC43
Human	KF923901	Betacoronavirus	OC43
Human	KF923902	Betacoronavirus	OC43
Human	KF923903	Betacoronavirus	OC43
Human	KF923904	Betacoronavirus	OC43
Human	KF923905	Betacoronavirus	OC43
Human	KF923907	Betacoronavirus	OC43
Human	KF923908	Betacoronavirus	OC43
Human	KF923909	Betacoronavirus	OC43
Human	KF923910	Betacoronavirus	OC43
Human	KF923911	Betacoronavirus	OC43
Human	KF923912	Betacoronavirus	OC43
Human	KF923913	Betacoronavirus	OC43
Human	KF923914	Betacoronavirus	OC43
Human	KF923915	Betacoronavirus	OC43
Human	KF923916	Betacoronavirus	OC43
Human	KF923917	Betacoronavirus	OC43
Human	KF923918	Betacoronavirus	OC43
Human	KF923919	Betacoronavirus	OC43
Human	KF923920	Betacoronavirus	OC43
Human	KF923921	Betacoronavirus	OC43
Human	KF923922	Betacoronavirus	OC43
Human	KF923923	Betacoronavirus	OC43
Human	KF923924	Betacoronavirus	OC43
Human	KF923925	Betacoronavirus	OC43
Human	KF923888	Betacoronavirus	OC43
Human	KF923891	Betacoronavirus	OC43
Human	KF923896	Betacoronavirus	OC43
Human	KF923900	Betacoronavirus	OC43
Human	KF923906	Betacoronavirus	OC43
Human	KP198610	Betacoronavirus	OC43
Human	KP198611	Betacoronavirus	OC43
Human	KJ958218	Betacoronavirus	OC43
Human	KJ958219	Betacoronavirus	OC43
Human	KF530060	Betacoronavirus	OC43
Human	KF530061	Betacoronavirus	OC43
Human	KF530063	Betacoronavirus	OC43
Human	KF530064	Betacoronavirus	OC43
Human	KF530065	Betacoronavirus	OC43
Human	KF530066	Betacoronavirus	OC43
Human	KF530067	Betacoronavirus	OC43
Human	KF530068	Betacoronavirus	OC43
Human	KF530069	Betacoronavirus	OC43
Human	KF530070	Betacoronavirus	OC43
Human	KF530071	Betacoronavirus	OC43
Human	KF530072	Betacoronavirus	OC43
Human	KF530073	Betacoronavirus	OC43
Human	KF530074	Betacoronavirus	OC43
Human	KF530075	Betacoronavirus	OC43
Human	KF530076	Betacoronavirus	OC43
Human	KF530077	Betacoronavirus	OC43
Human	KF530078	Betacoronavirus	OC43
Human	KF530079	Betacoronavirus	OC43
Human	KF530080	Betacoronavirus	OC43
Human	KF530081	Betacoronavirus	OC43
Human	KF530082	Betacoronavirus	OC43
Human	KF530083	Betacoronavirus	OC43
Human	KF530084	Betacoronavirus	OC43
Human	KF530085	Betacoronavirus	OC43
Human	KF530086	Betacoronavirus	OC43
Human	KF530087	Betacoronavirus	OC43
Human	KF530088	Betacoronavirus	OC43
Human	KF530089	Betacoronavirus	OC43
Human	KF530090	Betacoronavirus	OC43
Human	KF530091	Betacoronavirus	OC43
Human	KF530092	Betacoronavirus	OC43
Human	KF530094	Betacoronavirus	OC43
Human	KF530095	Betacoronavirus	OC43
Human	KF530096	Betacoronavirus	OC43
Human	KF530097	Betacoronavirus	OC43
Human	KF530098	Betacoronavirus	OC43
Human	KF530099	Betacoronavirus	OC43
Human	JN129834	Betacoronavirus	OC43
Human	JN129835	Betacoronavirus	OC43
Human	NC_006577	Betacoronavirus	HKU1
Human	MK167038	Betacoronavirus	HKU1
Human	MH940245	Betacoronavirus	HKU1
Human	KY674921	Betacoronavirus	HKU1
Human	KY674941	Betacoronavirus	HKU1
Human	KY674942	Betacoronavirus	HKU1
Human	KY674943	Betacoronavirus	HKU1
Human	KT779555	Betacoronavirus	HKU1
Human	KT779556	Betacoronavirus	HKU1
Human	KF686340	Betacoronavirus	HKU1
Human	KF686341	Betacoronavirus	HKU1
Human	KF686342	Betacoronavirus	HKU1
Human	KF686343	Betacoronavirus	HKU1
Human	KF686344	Betacoronavirus	HKU1
Human	KF686346	Betacoronavirus	HKU1
Human	KF430201	Betacoronavirus	HKU1
Human	HM034837	Betacoronavirus	HKU1
Human	AY597011	Betacoronavirus	HKU1
Bat	MN611522	Alphacoronavirus	Rhinolophus affinis bat coronavirus HKU2-related
Bat	NC_028824	Alphacoronavirus	BtRf-AlphaCoV/YN2012
Bat	KJ473808	Alphacoronavirus	BtRf-AlphaCoV/YN2012
Bat	MH687952	Alphacoronavirus	Alphacoronavirus sp.
Bat	MH687960	Alphacoronavirus	Alphacoronavirus sp.
Bat	KJ473810	Alphacoronavirus	Alphacoronavirus BtMs-AlphaCoV/GS2013
Bat	NC_028814	Alphacoronavirus	Rhinolophus ferrumequinum alphacoronavirus HuB-2013
Bat	KJ473807	Alphacoronavirus	Rhinolophus ferrumequinum alphacoronavirus HuB-2013
Bat	MN611517	Alphacoronavirus	Rousettus aegyptiacus bat coronavirus 229E-related
Bat	MK720944	Alphacoronavirus	Tylonycteris bat coronavirus HKU33
Bat	KY073748	Alphacoronavirus	Human coronavirus 229E
Bat	MH687967	Alphacoronavirus	Alphacoronavirus sp.
Bat	MH687962	Alphacoronavirus	Alphacoronavirus sp.
Bat	MH687935	Alphacoronavirus	Alphacoronavirus sp.
Bat	NC_028833	Alphacoronavirus	Nyctalus velutinus alphacoronavirus SC-2013
Bat	KJ473809	Alphacoronavirus	Nyctalus velutinus alphacoronavirus SC-2013
Bat	KY073747	Alphacoronavirus	Human coronavirus 229E
Bat	MH938448	Alphacoronavirus	Alphacoronavirus Bat-CoV/P.kuhlii/Italy/206645-41/2011
Bat	MN611521	Alphacoronavirus	Scotophilus kuhlii bat coronavirus 512-related
Bat	NC_028811	Alphacoronavirus	Myotis ricketti alphacoronavirus Sax-2011
Bat	KJ473806	Alphacoronavirus	Myotis ricketti alphacoronavirus Sax-2011
Bat	MH687941	Alphacoronavirus	Alphacoronavirus sp.
Bat	NC_022103	Alphacoronavirus	Bat coronavirus CDPHE15
Bat	KF430219	Alphacoronavirus	Bat coronavirus CDPHE15
Bat	MH687958	Alphacoronavirus	Alphacoronavirus sp.
Bat	MH687956	Alphacoronavirus	Alphacoronavirus sp.
Bat	MH687965	Alphacoronavirus	Alphacoronavirus sp.
Bat	MN065811	Alphacoronavirus	Bat alphacoronavirus
Bat	NC_046964	Alphacoronavirus	Alphacoronavirus Bat-CoV/P.kuhlii/Italy/3398-19/2015
Bat	MH938449	Alphacoronavirus	Alphacoronavirus Bat-CoV/P.kuhlii/Italy/3398-19/2015
Bat	MK211371	Alphacoronavirus	Coronavirus BtSk-AlphaCoV/GX2018C
Bat	MH938450	Alphacoronavirus	Alphacoronavirus Bat-CoV/P.kuhlii/Italy/206679-3/2010
Bat	MH687950	Alphacoronavirus	Alphacoronavirus sp.
Bat	MH687961	Alphacoronavirus	Alphacoronavirus sp.
Bat	MN611525	Alphacoronavirus	Hipposideros pomona bat coronavirus CHB25
Bat	MH687959	Alphacoronavirus	Alphacoronavirus sp.
Bat	MH687963	Alphacoronavirus	Alphacoronavirus sp.
Bat	MH687940	Alphacoronavirus	Alphacoronavirus sp.
Bat	MH687946	Alphacoronavirus	Alphacoronavirus sp.
Bat	MH687957	Alphacoronavirus	Alphacoronavirus sp.
Bat	KY799179	Alphacoronavirus	Bat coronavirus CDPHE15
Bat	MK211370	Alphacoronavirus	Coronavirus BtSk-AlphaCoV/GX2018B
Bat	MH687936	Alphacoronavirus	Alphacoronavirus sp.
Bat	MH687949	Alphacoronavirus	Alphacoronavirus sp.
Bat	MH687964	Alphacoronavirus	Alphacoronavirus sp.
Bat	MH687944	Alphacoronavirus	Alphacoronavirus sp.
Bat	MH687955	Alphacoronavirus	Alphacoronavirus sp.
Bat	MH687945	Alphacoronavirus	Alphacoronavirus sp.
Bat	MH687937	Alphacoronavirus	Alphacoronavirus sp.
Bat	MK211372	Alphacoronavirus	Coronavirus BtSk-AlphaCoV/GX2018D
Bat	MH687943	Alphacoronavirus	Alphacoronavirus sp.
Bat	MH687954	Alphacoronavirus	Alphacoronavirus sp.
Bat	MH687934	Alphacoronavirus	Alphacoronavirus sp.
Bat	MH687948	Alphacoronavirus	Alphacoronavirus sp.
Bat	MK211369	Alphacoronavirus	Coronavirus BtSk-AlphaCoV/GX2018A
Bat	MH687939	Alphacoronavirus	Alphacoronavirus sp.
Bat	KJ473795	Alphacoronavirus	Bat coronavirus 1A
Bat	KJ473796	Alphacoronavirus	Bat coronavirus 1A
Bat	MH687951	Alphacoronavirus	Alphacoronavirus sp.
Bat	MN611524	Alphacoronavirus	Miniopterus schreibersii bat coronavirus 1-related
Bat	MH687942	Alphacoronavirus	Alphacoronavirus sp.
Bat	MH687938	Alphacoronavirus	Alphacoronavirus sp.
Bat	NC_032107	Alphacoronavirus	NL63-related bat coronavirus strain BtKYNL63-9b
Bat	KY073744	Alphacoronavirus	NL63-related bat coronavirus strain BtKYNL63-9b
Bat	MH687966	Alphacoronavirus	Alphacoronavirus sp.
Bat	KY073746	Alphacoronavirus	NL63-related bat coronavirus strain BtKYNL63-9b
Bat	JQ989266	Alphacoronavirus	Bat coronavirus HKU10
Bat	JQ989267	Alphacoronavirus	Bat coronavirus HKU10
Bat	JQ989268	Alphacoronavirus	Bat coronavirus HKU10
Bat	JQ989272	Alphacoronavirus	Bat coronavirus HKU10
Bat	JQ989273	Alphacoronavirus	Bat coronavirus HKU10
Bat	JQ989271	Alphacoronavirus	Bat coronavirus HKU10
Bat	JQ989269	Alphacoronavirus	Bat coronavirus HKU10
Bat	NC_018871	Alphacoronavirus	Bat coronavirus HKU10
Bat	JQ989270	Alphacoronavirus	Bat coronavirus HKU10
Bat	MN611523	Alphacoronavirus	Hipposideros pomona bat coronavirus HKU10-related
Bat	NC_048216	Alphacoronavirus	NL63-related bat coronavirus strain BtKYNL63-9b
Bat	KY073745	Alphacoronavirus	NL63-related bat coronavirus strain BtKYNL63-9b
Bat	KJ473800	Alphacoronavirus	Miniopterus bat coronavirus HKU8
Bat	MN611518	Alphacoronavirus	Miniopterus pusillus bat coronavirus HKU8-related
Bat	KJ473798	Alphacoronavirus	Miniopterus bat coronavirus HKU8
Bat	KJ473797	Alphacoronavirus	Miniopterus bat coronavirus HKU8
Bat	KJ473799	Alphacoronavirus	Miniopterus bat coronavirus HKU8
Bat	KJ473811	Betacoronavirus	Severe acute respiratory syndrome-related coronavirus
Bat	FJ588686	Betacoronavirus	Severe acute respiratory syndrome-related coronavirus
Bat	MT663548	Alphacoronavirus	Bat alphacoronavirus
Bat	EF065514	Betacoronavirus	Rousettus bat coronavirus HKU9
Bat	MK211373	Alphacoronavirus	Coronavirus BtRs-AlphaCoV/YN2018
Bat	HM211099	Betacoronavirus	Rousettus bat coronavirus HKU9
Bat	NC_009021	Betacoronavirus	Rousettus bat coronavirus HKU9
Bat	EF065513	Betacoronavirus	Rousettus bat coronavirus HKU9
Bat	HM211101	Betacoronavirus	Rousettus bat coronavirus HKU9
Bat	MG762674	Betacoronavirus	Rousettus bat coronavirus HKU9
Bat	HM211098	Betacoronavirus	Rousettus bat coronavirus HKU9
Bat	HM211100	Betacoronavirus	Rousettus bat coronavirus HKU9
Bat	EF065515	Betacoronavirus	Rousettus bat coronavirus HKU9
Bat	KJ473816	Betacoronavirus	Severe acute respiratory syndrome-related coronavirus
Bat	EF065516	Betacoronavirus	Rousettus bat coronavirus HKU9
Bat	KJ473815	Betacoronavirus	Severe acute respiratory syndrome-related coronavirus
Bat	MK720945	Alphacoronavirus	Rhinolophus bat coronavirus HKU32
Bat	MK720946	Alphacoronavirus	Rhinolophus bat coronavirus HKU32
Bat	KY352407	Betacoronavirus	Severe acute respiratory syndrome-related coronavirus
Bat	NC_014470	Betacoronavirus	Bat coronavirus BM48-31/BGR/2008
Bat	GU190215	Betacoronavirus	Bat coronavirus BM48-31/BGR/2008
Bat	KJ473812	Betacoronavirus	Severe acute respiratory syndrome-related coronavirus
Bat	JX993988	Betacoronavirus	Severe acute respiratory syndrome-related coronavirus
Bat	KJ473813	Betacoronavirus	Severe acute respiratory syndrome-related coronavirus
Bat	JX993987	Betacoronavirus	Severe acute respiratory syndrome-related coronavirus
Bat	MK211374	Betacoronavirus	Coronavirus BtRl-BetaCoV/SC2018
Bat	KJ473814	Betacoronavirus	Severe acute respiratory syndrome-related coronavirus
Bat	MK211377	Betacoronavirus	Coronavirus BtRs-BetaCoV/YN2018C
Bat	MK211375	Betacoronavirus	Coronavirus BtRs-BetaCoV/YN2018A
Bat	DQ412042	Betacoronavirus	Severe acute respiratory syndrome-related coronavirus
Bat	KY417145	Betacoronavirus	Severe acute respiratory syndrome-related coronavirus
Bat	KU973692	Betacoronavirus	Severe acute respiratory syndrome-related coronavirus
Bat	KP886808	Betacoronavirus	Severe acute respiratory syndrome-related coronavirus
Bat	KP886809	Betacoronavirus	Severe acute respiratory syndrome-related coronavirus
Bat	KY417142	Betacoronavirus	Severe acute respiratory syndrome-related coronavirus
Bat	MG772934	Betacoronavirus	Severe acute respiratory syndrome-related coronavirus
Bat	DQ071615	Betacoronavirus	Severe acute respiratory syndrome-related coronavirus
Bat	KY417143	Betacoronavirus	Severe acute respiratory syndrome-related coronavirus
Bat	KY417147	Betacoronavirus	Severe acute respiratory syndrome-related coronavirus
Bat	KY417148	Betacoronavirus	Severe acute respiratory syndrome-related coronavirus
Bat	KY417149	Betacoronavirus	Severe acute respiratory syndrome-related coronavirus
Bat	DQ412043	Betacoronavirus	Severe acute respiratory syndrome-related coronavirus
Bat	MK211379	Betacoronavirus	Coronavirus BtRt-BetaCoV/GX2018
Bat	KY417152	Betacoronavirus	Severe acute respiratory syndrome-related coronavirus
Bat	KY417144	Betacoronavirus	Severe acute respiratory syndrome-related coronavirus
Bat	KY417146	Betacoronavirus	Severe acute respiratory syndrome-related coronavirus
Bat	KC881005	Betacoronavirus	Severe acute respiratory syndrome-related coronavirus
Bat	KC881006	Betacoronavirus	Severe acute respiratory syndrome-related coronavirus
Bat	MG772933	Betacoronavirus	Severe acute respiratory syndrome-related coronavirus
Bat	KF569996	Betacoronavirus	Severe acute respiratory syndrome-related coronavirus
Bat	MN996532	Betacoronavirus	Severe acute respiratory syndrome-related coronavirus
Bat	MF593268	Betacoronavirus	Middle East respiratory syndrome-related coronavirus
Bat	MG596803	Betacoronavirus	Middle East respiratory syndrome-related coronavirus
Bat	MG596802	Betacoronavirus	Middle East respiratory syndrome-related coronavirus
Bat	KC869678	Betacoronavirus	Middle East respiratory syndrome-related coronavirus
Bat	NC_030886	Betacoronavirus	Rousettus bat coronavirus GCCDC1
Bat	KU762338	Betacoronavirus	Rousettus bat coronavirus GCCDC1
Bat	MT350598	Betacoronavirus	Rousettus bat coronavirus GCCDC1
Bat	MK211378	Betacoronavirus	Coronavirus BtRs-BetaCoV/YN2018D
Bat	MN611519	Betacoronavirus	Tylonycteris pachypus bat coronavirus HKU4-related
Bat	KJ473822	Betacoronavirus	Tylonycteris bat coronavirus HKU4
Bat	MK211376	Betacoronavirus	Coronavirus BtRs-BetaCoV/YN2018B
Bat	NC_009019	Betacoronavirus	Tylonycteris bat coronavirus HKU4
Bat	EF065505	Betacoronavirus	Tylonycteris bat coronavirus HKU4
Bat	EF065506	Betacoronavirus	Tylonycteris bat coronavirus HKU4
Bat	EF065507	Betacoronavirus	Tylonycteris bat coronavirus HKU4
Bat	KT444582	Betacoronavirus	SARS-like coronavirus WIV16
Bat	KY417151	Betacoronavirus	Severe acute respiratory syndrome-related coronavirus
Bat	KF367457	Betacoronavirus	Severe acute respiratory syndrome-related coronavirus
Bat	KY417150	Betacoronavirus	Severe acute respiratory syndrome-related coronavirus
Bat	EF065508	Betacoronavirus	Tylonycteris bat coronavirus HKU4
Bat	KJ473821	Betacoronavirus	Middle East respiratory syndrome-related coronavirus
Bat	KJ473820	Betacoronavirus	Pipistrellus bat coronavirus HKU5
Bat	NC_009020	Betacoronavirus	Pipistrellus bat coronavirus HKU5
Bat	EF065509	Betacoronavirus	Pipistrellus bat coronavirus HKU5
Bat	EF065512	Betacoronavirus	Pipistrellus bat coronavirus HKU5
Bat	EF065510	Betacoronavirus	Pipistrellus bat coronavirus HKU5
Bat	EF065511	Betacoronavirus	Pipistrellus bat coronavirus HKU5
Bat	KX442565	Betacoronavirus	Hypsugo bat coronavirus HKU25
Bat	KX442564	Betacoronavirus	Hypsugo bat coronavirus HKU25
Bat	MN611520	Betacoronavirus	Pipistrellus abramus bat coronavirus HKU5-related
Bat	NC_025217	Betacoronavirus	Bat Hp-betacoronavirus Zhejiang2013
Bat	KF636752	Betacoronavirus	Bat Hp-betacoronavirus Zhejiang2013

## Sheet: Table S2
Table S2: Comparison of the frequency of di-, tri-, and tetra-nucleotides between human- and bat-CoV.
	Motif	Log2 Fold Change	FDR
	AA	0.0438479	3.65538e-10
	AC	-0.181462	3.2e-16
	AG	-0.0147677	0.005846
	AT	0.170774	3.2e-16
	CA	-0.163998	3.2e-16
	CC	-0.122815	3.2e-16
	CG	-0.127354	3.2e-16
	CT	-0.100848	3.2e-16
	GA	-0.0144831	0.00322027
	GC	-0.102396	3.2e-16
	GG	-0.0499583	3.2e-16
	GT	0.0429172	2.83429e-08
	TA	0.162092	3.2e-16
	TC	-0.103619	3.2e-16
	TG	0.0350503	2.53467e-11
	TT	0.2123	3.2e-16
	AAA	0.0781669	4.12914e-09
	AAC	-0.183749	2.76078e-16
	AAG	0.0319221	9.51018e-07
	AAT	0.196657	2.76078e-16
	ACA	-0.205858	2.76078e-16
	ACC	-0.206207	2.76078e-16
	ACG	-0.169657	2.76078e-16
	ACT	-0.145129	2.76078e-16
	AGA	-0.00835833	0.3955
	AGC	-0.0366809	6.1299e-05
	AGG	-0.082923	2.76078e-16
	AGT	0.0513062	2.76078e-16
	ATA	0.273791	2.76078e-16
	ATC	-0.012974	0.0762859
	ATG	0.105223	2.76078e-16
	ATT	0.263203	2.76078e-16
	CAA	-0.202223	2.76078e-16
	CAC	-0.261215	2.76078e-16
	CAG	-0.113601	2.76078e-16
	CAT	-0.0839401	2.76078e-16
	CCA	-0.174147	2.76078e-16
	CCC	-0.084914	2.76078e-16
	CCG	-0.102036	2.76078e-16
	CCT	-0.114303	2.76078e-16
	CGA	-0.116222	2.76078e-16
	CGC	-0.137381	2.76078e-16
	CGG	-0.10252	2.76078e-16
	CGT	-0.147825	2.76078e-16
	CTA	-0.0554627	2.76078e-16
	CTC	-0.18242	2.76078e-16
	CTG	-0.102071	2.76078e-16
	CTT	-0.0866653	2.76078e-16
	GAA	-0.0326011	2.51034e-05
	GAC	-0.213635	2.76078e-16
	GAG	-0.0812539	2.76078e-16
	GAT	0.20374	2.76078e-16
	GCA	-0.10987	2.76078e-16
	GCC	-0.093962	2.76078e-16
	GCG	-0.114931	2.76078e-16
	GCT	-0.0936418	2.76078e-16
	GGA	-0.0213077	0.0650453
	GGC	-0.15335	2.76078e-16
	GGG	-0.0684734	2.76078e-16
	GGT	0.0128486	0.259454
	GTA	0.0873141	2.76078e-16
	GTC	-0.156214	2.76078e-16
	GTG	-0.0643645	4.25177e-14
	GTT	0.204422	2.76078e-16
	TAA	0.270616	2.76078e-16
	TAC	-0.0888322	2.76078e-16
	TAG	0.0852719	2.76078e-16
	TAT	0.30991	2.76078e-16
	TCA	-0.159556	2.76078e-16
	TCC	-0.0892463	2.76078e-16
	TCG	-0.11868	2.76078e-16
	TCT	-0.0517046	1.6e-09
	TGA	0.0372705	2.85415e-15
	TGC	-0.0973607	2.76078e-16
	TGG	0.00973732	0.180129
	TGT	0.14463	2.76078e-16
	TTA	0.285548	2.76078e-16
	TTC	-0.0737693	6.57304e-14
	TTG	0.137895	2.76078e-16
	TTT	0.37724	2.76078e-16
	AAAA	0.0605601	0.00112947
	AAAC	-0.0932613	2.69115e-08
	AAAG	0.0815381	1.36578e-10
	AAAT	0.234196	3.25549e-16
	AACA	-0.212961	3.25549e-16
	AACC	-0.14698	3.25549e-16
	AACG	-0.199245	3.25549e-16
	AACT	-0.172157	3.25549e-16
	AAGA	-0.00610805	0.620157
	AAGC	0.0971667	3.00032e-15
	AAGG	-0.0695719	5.15112e-14
	AAGT	0.102669	3.25549e-16
	AATA	0.287817	3.25549e-16
	AATC	0.0943925	3.25549e-16
	AATG	0.0963859	3.25549e-16
	AATT	0.288584	3.25549e-16
	ACAA	-0.239413	3.25549e-16
	ACAC	-0.320429	3.25549e-16
	ACAG	-0.168585	3.25549e-16
	ACAT	-0.102363	6.35145e-16
	ACCA	-0.265792	3.25549e-16
	ACCC	-0.131991	3.25549e-16
	ACCG	-0.143653	3.25549e-16
	ACCT	-0.239387	3.25549e-16
	ACGA	-0.167458	3.25549e-16
	ACGC	-0.168493	3.25549e-16
	ACGG	-0.148597	3.25549e-16
	ACGT	-0.189261	3.25549e-16
	ACTA	-0.0920291	3.25549e-16
	ACTC	-0.285583	3.25549e-16
	ACTG	-0.0750614	3.25549e-16
	ACTT	-0.164593	3.25549e-16
	AGAA	0.00767689	0.541626
	AGAC	-0.265652	3.25549e-16
	AGAG	-0.0526261	0.000135564
	AGAT	0.209855	3.25549e-16
	AGCA	-0.0279196	0.00623158
	AGCC	-0.0248783	0.0273103
	AGCG	-0.0524074	3.60877e-05
	AGCT	-0.0428019	2.34727e-05
	AGGA	-0.00449523	0.825224
	AGGC	-0.214591	3.25549e-16
	AGGG	-0.125569	3.25549e-16
	AGGT	-0.0226542	0.0104828
	AGTA	0.0718864	3.25549e-16
	AGTC	-0.0856645	3.25549e-16
	AGTG	-0.0310907	9.14078e-06
	AGTT	0.187248	3.25549e-16
	ATAA	0.427941	3.25549e-16
	ATAC	0.0387021	9.71748e-05
	ATAG	0.157021	3.25549e-16
	ATAT	0.398785	3.25549e-16
	ATCA	-0.00671151	0.641632
	ATCC	-0.0457275	2.3354e-05
	ATCG	-0.0414591	4.23385e-07
	ATCT	0.0250163	0.00972357
	ATGA	0.096874	3.25549e-16
	ATGC	0.00260928	0.769417
	ATGG	0.0568163	3.25549e-16
	ATGT	0.229437	3.25549e-16
	ATTA	0.236085	3.25549e-16
	ATTC	0.0296539	0.00635976
	ATTG	0.168165	3.25549e-16
	ATTT	0.499685	3.25549e-16
	CAAA	-0.205408	3.25549e-16
	CAAC	-0.290084	3.25549e-16
	CAAG	-0.182107	3.25549e-16
	CAAT	-0.140648	3.25549e-16
	CACA	-0.27863	3.25549e-16
	CACC	-0.278718	3.25549e-16
	CACG	-0.153449	3.25549e-16
	CACT	-0.299079	3.25549e-16
	CAGA	-0.0982098	3.25549e-16
	CAGC	-0.096331	1.03191e-14
	CAGG	-0.119866	3.25549e-16
	CAGT	-0.139085	3.25549e-16
	CATA	0.00434883	0.631603
	CATC	-0.239272	3.25549e-16
	CATG	-0.150885	3.25549e-16
	CATT	0.00259669	0.737321
	CCAA	-0.271236	3.25549e-16
	CCAC	-0.119576	3.25549e-16
	CCAG	-0.184165	3.25549e-16
	CCAT	-0.116858	3.25549e-16
	CCCA	-0.133046	3.25549e-16
	CCCC	-0.0515437	1.48123e-08
	CCCG	-0.10414	3.25549e-16
	CCCT	-0.0490294	2.06019e-06
	CCGA	-0.0407206	6.69202e-09
	CCGC	-0.121211	3.25549e-16
	CCGG	-0.0880328	3.25549e-16
	CCGT	-0.151316	3.25549e-16
	CCTA	-0.0937697	3.25549e-16
	CCTC	-0.117614	3.25549e-16
	CCTG	-0.105016	3.25549e-16
	CCTT	-0.14041	3.25549e-16
	CGAA	-0.133886	3.25549e-16
	CGAC	-0.11726	3.25549e-16
	CGAG	-0.137668	3.25549e-16
	CGAT	-0.0789318	3.25549e-16
	CGCA	-0.173292	3.25549e-16
	CGCC	-0.0836092	3.25549e-16
	CGCG	-0.0729888	2.66549e-13
	CGCT	-0.202114	3.25549e-16
	CGGA	-0.0915878	3.25549e-16
	CGGC	-0.101461	3.25549e-16
	CGGG	-0.0562733	3.25549e-16
	CGGT	-0.151146	3.25549e-16
	CGTA	-0.0731325	5.15112e-14
	CGTC	-0.218506	3.25549e-16
	CGTG	-0.125219	3.25549e-16
	CGTT	-0.18365	3.25549e-16
	CTAA	0.0447629	3.60598e-09
	CTAC	-0.215211	3.25549e-16
	CTAG	-0.0362905	2.44499e-07
	CTAT	-0.0342007	2.54086e-05
	CTCA	-0.296952	3.25549e-16
	CTCC	-0.102877	3.25549e-16
	CTCG	-0.148699	3.25549e-16
	CTCT	-0.155387	3.25549e-16
	CTGA	-0.0998342	3.25549e-16
	CTGC	-0.188555	3.25549e-16
	CTGG	-0.0714982	3.25549e-16
	CTGT	-0.0612099	9.75225e-11
	CTTA	-0.0615448	2.93249e-11
	CTTC	-0.21518	3.25549e-16
	CTTG	-0.0585601	1.07657e-11
	CTTT	-0.0508293	4.84756e-05
	GAAA	-0.0158751	0.238651
	GAAC	-0.192319	3.25549e-16
	GAAG	-0.0218551	0.00361558
	GAAT	0.076373	3.40094e-14
	GACA	-0.226233	3.25549e-16
	GACC	-0.239207	3.25549e-16
	GACG	-0.173441	3.25549e-16
	GACT	-0.20822	3.25549e-16
	GAGA	-0.0519674	0.000218523
	GAGC	-0.176555	3.25549e-16
	GAGG	-0.132524	3.25549e-16
	GAGT	0.0109157	0.140267
	GATA	0.25743	3.25549e-16
	GATC	0.0380754	0.000181285
	GATG	0.151284	3.25549e-16
	GATT	0.320862	3.25549e-16
	GCAA	-0.15648	3.25549e-16
	GCAC	-0.231493	3.25549e-16
	GCAG	-0.0394492	0.0184254
	GCAT	-0.0225721	0.0520425
	GCCA	-0.143997	3.25549e-16
	GCCC	-0.0624645	1.88426e-09
	GCCG	-0.0820133	3.25549e-16
	GCCT	-0.0742751	1.28744e-09
	GCGA	-0.0791377	4.73745e-15
	GCGC	-0.151765	3.25549e-16
	GCGG	-0.102521	3.25549e-16
	GCGT	-0.123218	3.25549e-16
	GCTA	0.000117357	0.9892
	GCTC	-0.148807	3.25549e-16
	GCTG	-0.168844	3.25549e-16
	GCTT	-0.0758827	3.25549e-16
	GGAA	-0.0779003	7.20421e-08
	GGAC	-0.109687	3.25549e-16
	GGAG	-0.0404697	0.0250858
	GGAT	0.124405	3.25549e-16
	GGCA	-0.143291	3.25549e-16
	GGCC	-0.080584	3.25549e-16
	GGCG	-0.173076	3.25549e-16
	GGCT	-0.201655	3.25549e-16
	GGGA	-0.0855621	3.25549e-16
	GGGC	-0.143385	3.25549e-16
	GGGG	0.00204382	0.7808
	GGGT	-0.0477585	0.000283322
	GGTA	0.112087	3.25549e-16
	GGTC	-0.0861938	3.25549e-16
	GGTG	-0.114911	2.276e-10
	GGTT	0.112739	3.04571e-12
	GTAA	0.180701	3.25549e-16
	GTAC	-0.161252	3.25549e-16
	GTAG	0.0221634	0.13689
	GTAT	0.262918	3.25549e-16
	GTCA	-0.234929	3.25549e-16
	GTCC	-0.116667	3.25549e-16
	GTCG	-0.138085	3.25549e-16
	GTCT	-0.120143	3.25549e-16
	GTGA	-0.0393494	5.20533e-08
	GTGC	-0.219043	3.25549e-16
	GTGG	-0.0792389	2.31859e-10
	GTGT	0.0385593	0.000582743
	GTTA	0.265492	3.25549e-16
	GTTC	-0.0274096	0.0550185
	GTTG	0.13033	2.54479e-08
	GTTT	0.350023	3.25549e-16
	TAAA	0.387579	3.25549e-16
	TAAC	-0.171116	3.25549e-16
	TAAG	0.210431	3.25549e-16
	TAAT	0.476835	3.25549e-16
	TACA	-0.128538	3.25549e-16
	TACC	-0.173976	3.25549e-16
	TACG	-0.151835	3.25549e-16
	TACT	0.0439664	3.52711e-05
	TAGA	0.116221	3.25549e-16
	TAGC	-0.0107616	0.328603
	TAGG	-0.00904081	0.381283
	TAGT	0.187524	3.25549e-16
	TATA	0.465277	3.25549e-16
	TATC	0.0423651	1.96847e-07
	TATG	0.234488	3.25549e-16
	TATT	0.404549	3.25549e-16
	TCAA	-0.14675	3.25549e-16
	TCAC	-0.360613	3.25549e-16
	TCAG	-0.0657012	3.39515e-13
	TCAT	-0.094177	1.48426e-11
	TCCA	-0.128248	3.25549e-16
	TCCC	-0.0838429	3.25549e-16
	TCCG	-0.0765804	3.25549e-16
	TCCT	-0.0645743	4.10913e-10
	TCGA	-0.169914	3.25549e-16
	TCGC	-0.106722	3.25549e-16
	TCGG	-0.0665737	3.25549e-16
	TCGT	-0.127601	3.25549e-16
	TCTA	-0.0438944	6.53351e-07
	TCTC	-0.169114	3.25549e-16
	TCTG	-0.0554042	8.57462e-12
	TCTT	0.0123179	0.408455
	TGAA	0.0124133	0.296876
	TGAC	-0.303108	3.25549e-16
	TGAG	-0.108267	3.25549e-16
	TGAT	0.357967	3.25549e-16
	TGCA	-0.113482	3.25549e-16
	TGCC	-0.165306	3.25549e-16
	TGCG	-0.154377	3.25549e-16
	TGCT	-0.0215577	0.0484556
	TGGA	0.0390768	0.00313317
	TGGC	-0.14173	3.25549e-16
	TGGG	-0.0769793	5.89774e-13
	TGGT	0.120867	1.22534e-08
	TGTA	0.168386	3.25549e-16
	TGTC	-0.219382	3.25549e-16
	TGTG	-0.0157369	0.176651
	TGTT	0.384705	3.25549e-16
	TTAA	0.368474	3.25549e-16
	TTAC	-0.0336578	2.75647e-05
	TTAG	0.169083	3.25549e-16
	TTAT	0.506087	3.25549e-16
	TTCA	-0.118972	5.42373e-15
	TTCC	-0.0935899	3.25549e-16
	TTCG	-0.143617	3.25549e-16
	TTCT	0.0123531	0.459349
	TTGA	0.133245	3.25549e-16
	TTGC	-0.0268463	0.00754866
	TTGG	0.0924027	2.4927e-10
	TTGT	0.27098	3.25549e-16
	TTTA	0.562479	3.25549e-16
	TTTC	-0.0915454	3.25549e-16
	TTTG	0.240803	3.25549e-16
	TTTT	0.591045	3.25549e-16

## Sheet: Table S3
Table S3: Comparison of the frequency of di-, tri-, and tetra-nucleotides between human and bat genomes.
		Whole Genome			Host Exon			Host Intron
		FC	FDR		FC	Value		FC	Value
	AA	-0.00778003	1.81733e-07		0.0463679	2.34667e-16		0.00149561	0.62432
	AC	-0.0198244	3.2e-16		-0.0477545	2.34667e-16		-0.0144293	5.02857e-16
	AG	0.0177588	3.2e-16		-0.0221085	2.34667e-16		0.016509	5.02857e-16
	AT	-0.0143454	3.2e-16		0.0717565	2.34667e-16		-0.0124773	3.81527e-06
	CA	0.012583	3.2e-16		-0.0374999	2.34667e-16		0.0219884	5.02857e-16
	CC	0.0031536	0.0647771		-0.0586037	2.34667e-16		0.00505565	0.134057
	CG	-0.0317498	3.2e-16		-0.147905	2.34667e-16		-0.0147629	3.36178e-10
	CT	0.0166037	3.2e-16		0.0302925	2.34667e-16		0.0114403	5.02857e-16
	GA	0.000256221	0.577067		-0.0633165	2.34667e-16		-0.000463851	0.6544
	GC	0.0411267	3.2e-16		-0.0833123	2.34667e-16		0.0508097	5.02857e-16
	GG	0.00843623	2.78523e-07		-0.0370336	2.34667e-16		0.00564424	0.112911
	GT	-0.0183509	3.2e-16		0.0263583	2.34667e-16		-0.0317406	5.02857e-16
	TA	-0.0282897	3.2e-16		0.140005	2.34667e-16		-0.0314791	5.02857e-16
	TC	-0.0036858	3.2e-16		0.0141165	2.34667e-16		-0.00680576	2.096e-11
	TG	0.016251	3.2e-16		-0.00338457	0.01217		0.00546283	5.5504e-08
	TT	0.000110577	0.9408		0.188152	2.34667e-16		-0.0129303	2.6e-05
	AAA	0.0221735	2.87347e-16		0.130193	2.56e-16		0.0663008	3.43415e-16
	AAC	-0.0188382	2.87347e-16		-0.0234927	2.56e-16		-0.0290322	3.43415e-16
	AAG	-0.0247161	2.87347e-16		-0.0721366	2.56e-16		-0.0387188	3.43415e-16
	AAT	-0.0239387	2.87347e-16		0.153073	2.56e-16		-0.0175066	4.43938e-06
	ACA	-0.0314048	2.87347e-16		-0.0196225	3.09257e-14		-0.0217947	3.43415e-16
	ACC	0.000184243	0.8474		-0.0939289	2.56e-16		0.0113602	4.73461e-09
	ACG	-0.063953	2.87347e-16		-0.167629	2.56e-16		-0.0592839	3.43415e-16
	ACT	0.00214014	0.000406514		0.051111	2.56e-16		-0.00257459	0.089631
	AGA	0.00404011	3.45837e-07		-0.0455169	2.56e-16		0.00342953	0.0846374
	AGC	0.0387313	2.87347e-16		-0.0723751	2.56e-16		0.0392468	3.43415e-16
	AGG	0.0311058	2.87347e-16		0.0243382	2.56e-16		0.0358717	3.43415e-16
	AGT	0.00101034	0.0835357		0.0598758	2.56e-16		-0.00405021	0.0172475
	ATA	-0.0451092	2.87347e-16		0.178324	2.56e-16		-0.0425277	3.43415e-16
	ATC	0.0119206	2.87347e-16		-0.027919	2.56e-16		0.0245472	3.43415e-16
	ATG	-0.00237307	0.00590319		-0.0321522	2.56e-16		-0.00633937	0.00170007
	ATT	-0.0151287	3.13088e-14		0.186471	2.56e-16		-0.0199622	4.61192e-07
	CAA	0.00132169	0.235974		-0.0617384	2.56e-16		0.0274322	3.43415e-16
	CAC	0.00518159	2.92305e-05		-0.0474902	2.56e-16		0.0310624	3.43415e-16
	CAG	0.0394894	2.87347e-16		-0.0604103	2.56e-16		0.0377499	3.43415e-16
	CAT	0.00252557	0.00178759		0.0215228	9.99411e-14		-0.0117812	9.7536e-10
	CCA	0.0293101	2.87347e-16		-0.0707276	2.56e-16		0.0510642	3.43415e-16
	CCC	-0.0390271	2.87347e-16		-0.0483559	2.56e-16		-0.0562767	3.43415e-16
	CCG	-0.0311305	2.87347e-16		-0.162783	2.56e-16		-0.00738884	0.04208
	CCT	0.0330323	2.87347e-16		0.00834104	0.00792656		0.0259941	3.43415e-16
	CGA	-0.0301835	2.87347e-16		-0.163143	2.56e-16		-0.00714736	1.37537e-06
	CGC	-0.00790923	9.36659e-11		-0.148973	2.56e-16		0.0256535	1.04826e-12
	CGG	-0.0256195	2.87347e-16		-0.159701	2.56e-16		-0.00445332	0.239035
	CGT	-0.0625089	2.87347e-16		-0.115627	2.56e-16		-0.0738842	3.43415e-16
	CTA	0.00548986	6.66092e-10		0.0604881	2.56e-16		0.00486557	0.00798057
	CTC	0.045684	2.87347e-16		0.0353524	2.56e-16		0.0650236	3.43415e-16
	CTG	0.0291488	2.87347e-16		-0.0434926	2.56e-16		0.0310228	3.43415e-16
	CTT	-0.0127693	2.87347e-16		0.0952134	2.56e-16		-0.0569004	3.43415e-16
	GAA	-0.0282799	2.87347e-16		-0.0766564	2.56e-16		-0.0608112	3.43415e-16
	GAC	-0.0414942	2.87347e-16		-0.109372	2.56e-16		-0.0430834	3.43415e-16
	GAG	0.0474866	2.87347e-16		-0.0487371	2.56e-16		0.0625466	3.43415e-16
	GAT	0.0203537	2.87347e-16		-0.00400953	0.148114		0.0306902	3.43415e-16
	GCA	0.0500411	2.87347e-16		-0.0650307	2.56e-16		0.0442441	3.43415e-16
	GCC	0.0732116	2.87347e-16		-0.0962238	2.56e-16		0.0902449	3.43415e-16
	GCG	-0.00624947	3.45837e-07		-0.14109	2.56e-16		0.0251423	4.34909e-11
	GCT	0.0320816	2.87347e-16		-0.0521885	2.56e-16		0.0338167	3.43415e-16
	GGA	0.0024451	0.048128		-0.0870323	2.56e-16		-0.00887775	0.000650548
	GGC	0.0728911	2.87347e-16		-0.0829305	2.56e-16		0.0909932	3.43415e-16
	GGG	-0.0370205	2.87347e-16		0.0136123	0.00278346		-0.0457971	8.84267e-15
	GGT	0.000502804	0.611352		0.0252633	2.56e-16		-0.0050955	0.0114639
	GTA	-0.0219461	2.87347e-16		0.093127	2.56e-16		-0.0342521	3.43415e-16
	GTC	-0.046892	2.87347e-16		-0.0319549	2.56e-16		-0.0517826	3.43415e-16
	GTG	0.0145452	2.87347e-16		-0.0330361	2.56e-16		0.00289076	0.2867
	GTT	-0.0244193	2.87347e-16		0.0972481	2.56e-16		-0.0507826	3.43415e-16
	TAA	-0.0398636	2.87347e-16		0.228096	2.56e-16		-0.0466168	3.43415e-16
	TAC	-0.0287891	2.87347e-16		-0.00761192	0.00325227		-0.0244982	3.43415e-16
	TAG	0.0107558	2.87347e-16		0.161439	2.56e-16		-0.00469433	0.0143117
	TAT	-0.0465992	2.87347e-16		0.1724	2.56e-16		-0.0457106	3.43415e-16
	TCA	0.010479	2.87347e-16		0.005955	0.0305652		0.0137863	3.43415e-16
	TCC	-0.0151043	2.87347e-16		-0.00175737	0.5016		-0.0154688	5.79677e-09
	TCG	-0.0247121	2.87347e-16		-0.122726	2.56e-16		-0.0203629	3.43415e-16
	TCT	0.00254904	0.000714105		0.120016	2.56e-16		-0.010904	7.00533e-09
	TGA	0.0098355	2.87347e-16		0.00844754	0.00120497		0.00684407	2.69042e-05
	TGC	0.0447902	2.87347e-16		-0.0484738	2.56e-16		0.0372128	3.43415e-16
	TGG	0.0443066	2.87347e-16		-0.0576852	2.56e-16		0.0320378	3.43415e-16
	TGT	-0.0267307	2.87347e-16		0.0994396	2.56e-16		-0.0495298	3.43415e-16
	TTA	-0.0423018	2.87347e-16		0.219326	2.56e-16		-0.0482208	3.43415e-16
	TTC	-0.0295017	2.87347e-16		0.0620784	2.56e-16		-0.067626	3.43415e-16
	TTG	0.0227998	2.87347e-16		0.111185	2.56e-16		-0.0104891	5.23264e-07
	TTT	0.0342535	2.87347e-16		0.341443	2.56e-16		0.0448814	3.43415e-16
	AAAA	0.106274	2.64413e-16		0.231633	2.6566e-16		0.254749	3.14637e-16
	AAAC	0.00239744	0.231936		0.0364528	2.67508e-13		-0.0201672	2.24166e-10
	AAAG	-0.0349343	2.64413e-16		-0.0128696	0.0266347		-0.0442191	3.14637e-16
	AAAT	-0.0295485	2.64413e-16		0.224794	2.6566e-16		-0.0186853	0.000407708
	AACA	-0.028487	2.64413e-16		-0.00803044	0.0954574		-0.0135781	3.8926e-05
	AACC	0.0127631	2.64413e-16		-0.0423287	2.6566e-16		0.00768856	0.00184803
	AACG	-0.0730262	2.64413e-16		-0.147836	2.6566e-16		-0.0874571	3.14637e-16
	AACT	-0.00427241	0.0104058		0.0558936	2.6566e-16		-0.043664	3.14637e-16
	AAGA	-0.0311029	2.64413e-16		-0.126731	2.6566e-16		-0.0217027	3.23479e-10
	AAGC	0.0112759	2.64413e-16		-0.0884455	2.6566e-16		-0.0145007	6.05655e-09
	AAGG	-0.0588224	2.64413e-16		-0.0490727	2.6566e-16		-0.0815111	3.14637e-16
	AAGT	-0.0144097	2.64413e-16		0.0449277	2.6566e-16		-0.0306296	3.14637e-16
	AATA	-0.0359997	2.64413e-16		0.262573	2.6566e-16		-0.0277446	9.9523e-08
	AATC	0.0205296	2.64413e-16		0.0609309	2.6566e-16		0.0370331	3.14637e-16
	AATG	-0.0528547	2.64413e-16		0.0668908	2.6566e-16		-0.0697896	3.14637e-16
	AATT	-0.0176897	2.08339e-12		0.220968	2.6566e-16		-0.0014015	0.790969
	ACAA	-0.0528082	2.64413e-16		-0.0557222	2.6566e-16		-0.0129086	9.8018e-05
	ACAC	-0.0699357	2.64413e-16		-0.0219871	3.80327e-06		-0.0672982	3.14637e-16
	ACAG	0.0220407	2.64413e-16		-0.034822	2.6566e-16		0.0238269	2.20919e-13
	ACAT	-0.0286272	2.64413e-16		0.0341242	2.6566e-16		-0.0400551	3.14637e-16
	ACCA	0.0162969	2.64413e-16		-0.128177	2.6566e-16		0.0517805	3.14637e-16
	ACCC	-0.011127	1.31186e-09		-0.0580552	2.6566e-16		-0.0108011	0.0167318
	ACCG	-0.0583259	2.64413e-16		-0.175112	2.6566e-16		-0.0555834	3.14637e-16
	ACCT	0.0272057	2.64413e-16		-0.045292	2.6566e-16		0.032582	3.14637e-16
	ACGA	-0.0741534	2.64413e-16		-0.205594	2.6566e-16		-0.0607574	3.14637e-16
	ACGC	-0.0267957	2.64413e-16		-0.145965	2.6566e-16		0.00121709	0.643978
	ACGG	-0.0469508	2.64413e-16		-0.177574	2.6566e-16		-0.0517016	3.14637e-16
	ACGT	-0.105343	2.64413e-16		-0.137395	2.6566e-16		-0.123316	3.14637e-16
	ACTA	-0.00705702	1.3401e-06		0.0678311	2.6566e-16		-0.00184269	0.557773
	ACTC	0.0692107	2.64413e-16		0.0451368	2.6566e-16		0.0765327	3.14637e-16
	ACTG	-0.0278822	2.64413e-16		0.00196421	0.648635		-0.0303195	3.14637e-16
	ACTT	-0.0171696	2.64413e-16		0.0959004	2.6566e-16		-0.0435451	3.14637e-16
	AGAA	-0.0102297	2.18868e-10		-0.110935	2.6566e-16		-0.0450456	3.14637e-16
	AGAC	0.026332	2.64413e-16		-0.0519195	2.6566e-16		0.0476501	3.14637e-16
	AGAG	-0.0113834	2.64413e-16		-0.0124579	0.005824		-0.0073328	0.0553997
	AGAT	0.0211109	2.64413e-16		0.00193219	0.65791		0.0359449	3.14637e-16
	AGCA	0.0180258	2.64413e-16		-0.0798745	2.6566e-16		-0.017697	8.67436e-13
	AGCC	0.114663	2.64413e-16		-0.0388729	2.6566e-16		0.142503	3.14637e-16
	AGCG	-0.0353696	2.64413e-16		-0.163897	2.6566e-16		-0.034616	3.14637e-16
	AGCT	0.0324579	2.64413e-16		-0.0453217	2.6566e-16		0.034445	3.14637e-16
	AGGA	0.0014626	0.190304		-0.0808912	2.6566e-16		-0.00748894	0.0346138
	AGGC	0.198115	2.64413e-16		0.0383632	2.6566e-16		0.236919	3.14637e-16
	AGGG	-0.0859914	2.64413e-16		0.0857558	2.6566e-16		-0.091108	3.14637e-16
	AGGT	0.021532	2.64413e-16		0.0941405	2.6566e-16		0.0197041	2.35492e-14
	AGTA	-0.0119057	2.64413e-16		0.0977368	2.6566e-16		-0.00213341	0.533282
	AGTC	-0.0318666	2.64413e-16		0.0236411	1.77213e-11		-0.0301437	3.14637e-16
	AGTG	0.0586555	2.64413e-16		0.0219978	1.3221e-08		0.0710917	3.14637e-16
	AGTT	-0.0168394	2.64413e-16		0.0996576	2.6566e-16		-0.0641167	3.14637e-16
	ATAA	-0.0479548	2.64413e-16		0.242788	2.6566e-16		-0.0507287	3.14637e-16
	ATAC	-0.0376991	2.64413e-16		0.0768283	2.6566e-16		-0.0425319	3.14637e-16
	ATAG	-0.0168192	2.64413e-16		0.152689	2.6566e-16		-0.0280239	3.14637e-16
	ATAT	-0.066511	2.64413e-16		0.218203	2.6566e-16		-0.0463058	3.93705e-15
	ATCA	-0.00433979	0.00202015		-0.0606309	6.46874e-15		0.0163709	6.35223e-08
	ATCC	0.0282337	2.64413e-16		-0.0415158	2.6566e-16		0.0536324	3.14637e-16
	ATCG	-0.0304048	2.64413e-16		-0.149808	2.6566e-16		-0.0173505	3.14637e-16
	ATCT	0.0360308	2.64413e-16		0.0968341	2.6566e-16		0.0299164	3.14637e-16
	ATGA	-0.0265096	2.64413e-16		-0.0727761	2.6566e-16		-0.0181132	6.7197e-07
	ATGC	0.0397543	2.64413e-16		-0.0407072	2.6566e-16		0.0385849	3.14637e-16
	ATGG	0.0124137	2.64413e-16		-0.0939733	2.6566e-16		0.0150219	1.28121e-07
	ATGT	-0.0241511	2.64413e-16		0.0979975	2.6566e-16		-0.0512566	3.14637e-16
	ATTA	-0.0217511	2.64413e-16		0.22231	2.6566e-16		0.0204214	1.43836e-05
	ATTC	0.011365	4.35771e-10		0.0898645	2.6566e-16		-0.0264653	3.14637e-16
	ATTG	-0.0336389	2.64413e-16		0.0594161	2.6566e-16		-0.0562662	3.14637e-16
	ATTT	-0.016026	1.51221e-09		0.336451	2.6566e-16		-0.0209466	0.000165554
	CAAA	0.00646717	0.000420711		0.0115531	0.0268959		0.0405728	3.14637e-16
	CAAC	-0.00680305	9.98166e-12		-0.132407	2.6566e-16		0.0207396	3.14637e-16
	CAAG	0.0439641	2.64413e-16		-0.142265	2.6566e-16		0.0584041	3.14637e-16
	CAAT	-0.0407697	2.64413e-16		0.0253999	3.12457e-09		-0.0198441	7.62182e-10
	CACA	-0.0472985	2.64413e-16		0.00825675	0.0837395		-0.0471115	3.14637e-16
	CACC	0.0500035	2.64413e-16		-0.120364	2.6566e-16		0.104007	3.14637e-16
	CACG	-0.0502839	2.64413e-16		-0.166709	2.6566e-16		-0.0236366	6.49102e-16
	CACT	0.058119	2.64413e-16		0.06379	2.6566e-16		0.0766258	3.14637e-16
	CAGA	-0.00438219	0.00843852		-0.0868358	2.6566e-16		-0.0485076	3.14637e-16
	CAGC	0.079605	2.64413e-16		-0.13085	2.6566e-16		0.102145	3.14637e-16
	CAGG	0.104003	2.64413e-16		0.0407472	2.6566e-16		0.133146	3.14637e-16
	CAGT	-0.0188652	2.64413e-16		-0.00276067	0.486912		-0.0348164	3.14637e-16
	CATA	-0.0361331	2.64413e-16		0.131937	2.6566e-16		-0.0463353	3.14637e-16
	CATC	-0.0263982	2.64413e-16		-0.143915	2.6566e-16		-0.0328959	3.14637e-16
	CATG	0.103015	2.64413e-16		0.017486	2.64384e-06		0.11207	3.14637e-16
	CATT	-0.0279631	2.64413e-16		0.123786	2.6566e-16		-0.0793344	3.14637e-16
	CCAA	-0.00582807	1.53824e-07		-0.100749	2.6566e-16		0.0197214	2.13106e-13
	CCAC	0.0240678	2.64413e-16		-0.0899937	2.6566e-16		0.0596374	3.14637e-16
	CCAG	0.0854814	2.64413e-16		-0.0746277	2.6566e-16		0.103016	3.14637e-16
	CCAT	0.00768123	2.52858e-11		-0.0208837	7.54815e-05		0.00300998	0.257249
	CCCA	0.0674937	2.64413e-16		-0.00647165	0.22093		0.0714973	3.14637e-16
	CCCC	-0.141286	2.64413e-16		-0.0852235	2.6566e-16		-0.179217	3.14637e-16
	CCCG	-0.00719589	0.000927516		-0.141991	2.6566e-16		0.033756	4.67355e-08
	CCCT	-0.0830208	2.64413e-16		0.00830625	0.119607		-0.126217	3.14637e-16
	CCGA	-0.0272401	2.64413e-16		-0.184063	2.6566e-16		-0.00283852	0.328551
	CCGC	-0.0117901	2.89593e-11		-0.169215	2.6566e-16		0.0253748	6.30154e-05
	CCGG	-0.0183587	2.64413e-16		-0.169907	2.6566e-16		0.0155926	0.0039936
	CCGT	-0.0672486	2.64413e-16		-0.121777	2.6566e-16		-0.0720077	3.14637e-16
	CCTA	-0.00209104	0.00323877		0.0446987	2.6566e-16		-0.0299382	3.14637e-16
	CCTC	0.0704864	2.64413e-16		0.0322459	2.25419e-10		0.100607	3.14637e-16
	CCTG	0.0999739	2.64413e-16		-0.0659981	2.6566e-16		0.106412	3.14637e-16
	CCTT	-0.045328	2.64413e-16		0.0561664	2.6566e-16		-0.110494	3.14637e-16
	CGAA	-0.0512056	2.64413e-16		-0.136045	2.6566e-16		-0.0339204	3.14637e-16
	CGAC	-0.0465888	2.64413e-16		-0.196252	2.6566e-16		-0.0315975	3.14637e-16
	CGAG	0.00233942	0.0704784		-0.218249	2.6566e-16		0.031343	3.14637e-16
	CGAT	-0.0272339	2.64413e-16		-0.0859687	2.6566e-16		0.000336956	0.847622
	CGCA	-0.0427603	2.64413e-16		-0.143507	2.6566e-16		-0.0329558	3.14637e-16
	CGCC	0.0557011	2.64413e-16		-0.172001	2.6566e-16		0.131378	3.14637e-16
	CGCG	-0.00882416	2.64413e-16		-0.11005	2.6566e-16		0.0302136	3.0258e-08
	CGCT	-0.0382429	2.64413e-16		-0.168231	2.6566e-16		-0.0395206	3.14637e-16
	CGGA	-0.0405192	2.64413e-16		-0.187351	2.6566e-16		-0.0264285	3.14637e-16
	CGGC	-0.0154481	2.64413e-16		-0.215307	2.6566e-16		0.0294485	1.40288e-09
	CGGG	0.00777695	0.000410694		-0.124748	2.6566e-16		0.0287648	3.56051e-05
	CGGT	-0.0572142	2.64413e-16		-0.0962783	2.6566e-16		-0.0604571	3.14637e-16
	CGTA	-0.0668935	2.64413e-16		-0.0381067	2.6566e-16		-0.0774887	3.14637e-16
	CGTC	-0.0656803	2.64413e-16		-0.151391	2.6566e-16		-0.0706475	3.14637e-16
	CGTG	-0.0497158	2.64413e-16		-0.187764	2.6566e-16		-0.0397275	3.14637e-16
	CGTT	-0.06876	2.64413e-16		-0.0567555	2.6566e-16		-0.112733	3.14637e-16
	CTAA	-0.00224184	0.0884496		0.157257	2.6566e-16		0.0100227	0.000746372
	CTAC	0.0393535	2.64413e-16		-0.0951991	2.6566e-16		0.0604084	3.14637e-16
	CTAG	0.0170566	2.64413e-16		0.13975	2.6566e-16		-0.0218328	3.14637e-16
	CTAT	-0.0256621	2.64413e-16		0.0685495	2.6566e-16		-0.0257355	2.2842e-15
	CTCA	0.113805	2.64413e-16		0.0459525	2.6566e-16		0.14003	3.14637e-16
	CTCC	0.0706063	2.64413e-16		0.0442586	2.6566e-16		0.110962	3.14637e-16
	CTCG	0.00229261	0.077133		-0.114888	2.6566e-16		0.0269529	3.14637e-16
	CTCT	-0.0195319	2.64413e-16		0.10395	2.6566e-16		-0.0291214	7.11096e-15
	CTGA	-0.0227272	2.64413e-16		-0.00399522	0.279631		-0.0145964	3.42617e-08
	CTGC	0.0531908	2.64413e-16		-0.112138	2.6566e-16		0.0366898	4.05963e-15
	CTGG	0.0875288	2.64413e-16		-0.0833979	2.6566e-16		0.10244	3.14637e-16
	CTGT	0.00050188	0.6566		0.054186	2.6566e-16		-0.0109315	0.000126857
	CTTA	-0.0590181	2.64413e-16		0.141897	2.6566e-16		-0.0880848	3.14637e-16
	CTTC	-0.0351109	2.64413e-16		-0.0516329	2.6566e-16		-0.090869	3.14637e-16
	CTTG	0.0352653	2.64413e-16		0.115642	2.6566e-16		0.0245411	3.14637e-16
	CTTT	0.00171337	0.377498		0.201821	2.6566e-16		-0.0726217	3.14637e-16
	GAAA	-0.0401939	2.64413e-16		-0.0296541	2.19621e-06		-0.0739283	3.14637e-16
	GAAC	-0.0221676	2.64413e-16		-0.0960108	2.6566e-16		-0.0360453	3.14637e-16
	GAAG	-0.0434856	2.64413e-16		-0.201465	2.6566e-16		-0.0865827	3.14637e-16
	GAAT	-0.00159717	0.386732		0.0542248	2.6566e-16		-0.0379819	3.14637e-16
	GACA	-0.0515664	2.64413e-16		-0.0994969	2.6566e-16		-0.0590485	3.14637e-16
	GACC	-0.0184591	2.64413e-16		-0.140998	2.6566e-16		-0.0179199	6.11985e-07
	GACG	-0.06301	2.64413e-16		-0.218159	2.6566e-16		-0.0563268	3.14637e-16
	GACT	-0.0364452	2.64413e-16		-0.00624299	0.142629		-0.0417568	3.14637e-16
	GAGA	0.0437883	2.64413e-16		-0.047392	2.6566e-16		0.0952331	3.14637e-16
	GAGC	0.00765203	6.67366e-05		-0.11692	2.6566e-16		-0.0108132	0.00391658
	GAGG	0.0757788	2.64413e-16		-0.0325218	1.44072e-09		0.0799026	3.14637e-16
	GAGT	0.0576079	2.64413e-16		0.0382112	2.6566e-16		0.0735211	3.14637e-16
	GATA	-0.019119	2.64413e-16		0.0536053	2.6566e-16		-0.0385281	3.14637e-16
	GATC	0.0926543	2.64413e-16		-0.0345008	2.6566e-16		0.156026	3.14637e-16
	GATG	-0.00845438	2.64413e-16		-0.103743	2.6566e-16		-0.0244766	4.05551e-10
	GATT	0.0274688	2.64413e-16		0.0983637	2.6566e-16		0.0418941	3.14637e-16
	GCAA	0.0403218	2.64413e-16		-0.0589965	2.6566e-16		0.0507114	3.14637e-16
	GCAC	0.0408653	2.64413e-16		-0.0762295	2.6566e-16		0.0602718	3.14637e-16
	GCAG	0.0586852	2.64413e-16		-0.12389	2.6566e-16		0.032616	4.46289e-14
	GCAT	0.0588611	2.64413e-16		0.0258673	4.23285e-14		0.0366686	3.14637e-16
	GCCA	0.071475	2.64413e-16		-0.116569	2.6566e-16		0.109016	3.14637e-16
	GCCC	-0.0112783	0.000609323		-0.114632	2.6566e-16		-0.0248104	0.000297319
	GCCG	-0.0155174	2.64413e-16		-0.194691	2.6566e-16		0.0123707	0.0142102
	GCCT	0.201247	2.64413e-16		0.0117409	0.0122407		0.223276	3.14637e-16
	GCGA	-0.00223212	0.00583722		-0.131743	2.6566e-16		0.0316809	3.14637e-16
	GCGC	0.0109514	5.408e-14		-0.163346	2.6566e-16		0.0532132	3.14637e-16
	GCGG	-0.011174	2.7322e-10		-0.166053	2.6566e-16		0.0281721	2.66971e-05
	GCGT	-0.0222041	2.64413e-16		-0.0891563	2.6566e-16		-0.0136945	2.90692e-06
	GCTA	0.0532901	2.64413e-16		0.0189728	9.57506e-06		0.0773548	3.14637e-16
	GCTC	-0.0145805	1.66817e-14		-0.0729088	2.6566e-16		-0.0060633	0.107541
	GCTG	0.0744136	2.64413e-16		-0.138527	2.6566e-16		0.0915668	3.14637e-16
	GCTT	0.0103493	2.64413e-16		0.0480702	2.6566e-16		-0.0330286	3.14637e-16
	GGAA	-0.0545623	2.64413e-16		-0.0694388	2.6566e-16		-0.114057	3.14637e-16
	GGAC	-0.0818226	2.64413e-16		-0.168606	2.6566e-16		-0.109835	3.14637e-16
	GGAG	0.0805565	2.64413e-16		-0.102273	2.6566e-16		0.0950865	3.14637e-16
	GGAT	0.0570952	2.64413e-16		-0.00459397	0.286245		0.0692997	3.14637e-16
	GGCA	0.0728545	2.64413e-16		-0.0513151	2.6566e-16		0.0747269	3.14637e-16
	GGCC	0.0379055	2.64413e-16		-0.141096	2.6566e-16		0.0239658	0.000121801
	GGCG	0.0548813	2.64413e-16		-0.148025	2.6566e-16		0.121861	3.14637e-16
	GGCT	0.115289	2.64413e-16		-0.00541155	0.297741		0.148705	3.14637e-16
	GGGA	0.0109516	8.14012e-08		0.0405567	2.6566e-16		0.0172312	0.000414033
	GGGC	-0.0113608	0.000584786		-0.0664545	2.6566e-16		-0.0156481	0.0348331
	GGGG	-0.139979	2.64413e-16		0.00295487	0.696643		-0.155279	3.14637e-16
	GGGT	-0.00977519	1.05521e-07		0.100937	2.6566e-16		-0.0200071	1.61422e-05
	GGTA	-0.0505924	2.64413e-16		0.0948235	2.6566e-16		-0.0767184	3.14637e-16
	GGTC	-0.0231543	2.64413e-16		-0.0190921	1.87922e-06		-0.0225505	8.8082e-10
	GGTG	0.055492	2.64413e-16		-0.0475195	1.31921e-09		0.0536121	3.14637e-16
	GGTT	0.00844205	2.64413e-16		0.10892	2.6566e-16		0.000311888	0.902124
	GTAA	-0.0335772	2.64413e-16		0.184967	2.6566e-16		-0.0464746	3.14637e-16
	GTAC	-0.0791763	2.64413e-16		-0.0814169	2.6566e-16		-0.0957024	3.14637e-16
	GTAG	0.0502788	2.64413e-16		0.140566	2.6566e-16		0.0429039	3.14637e-16
	GTAT	-0.0286428	2.64413e-16		0.12814	2.6566e-16		-0.0467528	3.14637e-16
	GTCA	-0.0729024	2.64413e-16		-0.0433295	2.6566e-16		-0.0797198	3.14637e-16
	GTCC	-0.0929381	2.64413e-16		-0.0821463	2.6566e-16		-0.12308	3.14637e-16
	GTCG	-0.0484326	2.64413e-16		-0.111647	2.6566e-16		-0.0504039	3.14637e-16
	GTCT	0.0168195	2.64413e-16		0.0809317	2.6566e-16		0.0340392	3.14637e-16
	GTGA	0.0353492	2.64413e-16		0.0190312	2.04913e-06		0.0464072	3.14637e-16
	GTGC	0.0473402	2.64413e-16		-0.0785922	2.6566e-16		0.0480941	3.14637e-16
	GTGG	0.0484421	2.64413e-16		-0.104399	2.6566e-16		0.00920846	0.0413867
	GTGT	-0.0653647	2.64413e-16		0.0501509	2.6566e-16		-0.0839276	3.14637e-16
	GTTA	-0.067357	2.64413e-16		0.123407	2.6566e-16		-0.0909922	3.14637e-16
	GTTC	-0.0323027	2.64413e-16		-0.0107266	0.00200334		-0.0502261	3.14637e-16
	GTTG	0.0105422	2.64413e-16		0.0693355	2.6566e-16		-0.0214584	3.14637e-16
	GTTT	-0.0135915	2.64413e-16		0.196862	2.6566e-16		-0.046168	3.14637e-16
	TAAA	-0.0315442	2.64413e-16		0.325019	2.6566e-16		-0.0437438	3.14637e-16
	TAAC	-0.0572586	2.64413e-16		0.135314	2.6566e-16		-0.0832372	3.14637e-16
	TAAG	-0.0606432	2.64413e-16		0.171635	2.6566e-16		-0.0791415	3.14637e-16
	TAAT	-0.0215114	2.64413e-16		0.301383	2.6566e-16		0.00416064	0.398452
	TACA	0.00137464	0.35993		0.0188938	1.98069e-05		0.0346945	3.14637e-16
	TACC	-0.0547557	2.64413e-16		-0.0592295	2.6566e-16		-0.0754692	3.14637e-16
	TACG	-0.0705487	2.64413e-16		-0.132803	2.6566e-16		-0.0751779	3.14637e-16
	TACT	-0.0167893	2.64413e-16		0.0909992	2.6566e-16		-0.0124794	0.000165154
	TAGA	0.0148507	2.64413e-16		0.156469	2.6566e-16		-0.0170304	2.78714e-08
	TAGC	0.0519572	2.64413e-16		0.141204	2.6566e-16		0.0710844	3.14637e-16
	TAGG	-0.00697505	2.64413e-16		0.217043	2.6566e-16		-0.0316816	3.14637e-16
	TAGT	-0.0138567	2.64413e-16		0.19993	2.6566e-16		-0.0206548	3.18153e-10
	TATA	-0.0813	2.64413e-16		0.251441	2.6566e-16		-0.059051	3.14637e-16
	TATC	-0.0266959	2.64413e-16		0.0517689	2.6566e-16		-0.0511926	3.14637e-16
	TATG	-0.0432588	2.64413e-16		0.0646278	2.6566e-16		-0.044937	3.14637e-16
	TATT	-0.0309871	2.64413e-16		0.303495	2.6566e-16		-0.0319939	6.84138e-09
	TCAA	0.032576	2.64413e-16		-0.0324476	6.35118e-15		0.0547059	3.14637e-16
	TCAC	0.0335673	2.64413e-16		0.00305119	0.59288		0.0669738	3.14637e-16
	TCAG	-0.00640906	1.28718e-14		5.03657e-05	0.9893		-0.0173405	6.37271e-10
	TCAT	-0.0147299	2.64413e-16		0.0456359	2.6566e-16		-0.0394827	3.14637e-16
	TCCA	-0.0334344	2.64413e-16		-0.0445596	2.6566e-16		-0.0285856	3.14637e-16
	TCCC	0.00609704	0.00322027		0.0734734	2.6566e-16		0.000383151	0.9386
	TCCG	-0.045668	2.64413e-16		-0.142492	2.6566e-16		-0.0305932	3.14637e-16
	TCCT	-0.00157373	0.17311		0.0458616	2.6566e-16		-0.012604	0.000148025
	TCGA	-0.0158039	2.64413e-16		-0.133236	2.6566e-16		0.00223036	0.25694
	TCGC	-0.00369588	5.10005e-06		-0.112743	2.6566e-16		0.0206859	3.14637e-16
	TCGG	-0.0259706	2.64413e-16		-0.12626	2.6566e-16		-0.0163245	4.99569e-08
	TCGT	-0.0522553	2.64413e-16		-0.11736	2.6566e-16		-0.0868527	3.14637e-16
	TCTA	-0.0149621	2.64413e-16		0.107087	2.6566e-16		-0.0198804	6.73067e-11
	TCTC	0.0495678	2.64413e-16		0.13713	2.6566e-16		0.0757714	3.14637e-16
	TCTG	-0.0264921	2.64413e-16		0.0624989	2.6566e-16		-0.0590119	3.14637e-16
	TCTT	0.00091975	0.598237		0.173142	2.6566e-16		-0.0388208	3.14637e-16
	TGAA	-0.015531	2.64413e-16		-0.0110068	0.0257607		-0.0398468	3.14637e-16
	TGAC	-0.0748446	2.64413e-16		-0.0403512	2.6566e-16		-0.0806951	3.14637e-16
	TGAG	0.102425	2.64413e-16		0.105728	2.6566e-16		0.112922	3.14637e-16
	TGAT	0.0137562	2.64413e-16		0.0452423	3.84957e-15		0.00718566	0.0775374
	TGCA	0.111402	2.64413e-16		-0.0132737	0.000348007		0.118585	3.14637e-16
	TGCC	0.074096	2.64413e-16		-0.0484686	2.6566e-16		0.0757411	3.14637e-16
	TGCG	-0.0381097	2.64413e-16		-0.142681	2.6566e-16		-0.0297136	3.14637e-16
	TGCT	-0.00341368	0.000269075		-0.0311236	6.95389e-11		-0.0402491	3.14637e-16
	TGGA	0.0174842	2.64413e-16		-0.144765	2.6566e-16		-0.0295936	3.14637e-16
	TGGC	0.0736628	2.64413e-16		-0.109482	2.6566e-16		0.0869812	3.14637e-16
	TGGG	0.0673241	2.64413e-16		0.0583679	2.6566e-16		0.05132	3.14637e-16
	TGGT	0.0211253	2.64413e-16		-0.0209978	0.00848149		0.0160524	2.65934e-09
	TGTA	0.0135087	2.64413e-16		0.184622	2.6566e-16		0.007023	0.045995
	TGTC	-0.0681013	2.64413e-16		-0.00122249	0.749829		-0.0837048	3.14637e-16
	TGTG	-0.0224666	2.64413e-16		0.0403718	1.70546e-15		-0.0689527	3.14637e-16
	TGTT	-0.0334006	2.64413e-16		0.191462	2.6566e-16		-0.0480044	3.14637e-16
	TTAA	-0.063498	2.64413e-16		0.308322	2.6566e-16		-0.0858013	3.14637e-16
	TTAC	-0.0398445	2.64413e-16		0.080286	2.6566e-16		-0.024765	7.96921e-15
	TTAG	-0.000745071	0.574387		0.20888	2.6566e-16		-0.011124	0.000324192
	TTAT	-0.052995	2.64413e-16		0.257934	2.6566e-16		-0.0588507	3.14637e-16
	TTCA	-0.0100534	6.65483e-12		0.0602074	2.6566e-16		-0.0409402	3.14637e-16
	TTCC	-0.0748393	2.64413e-16		0.0406811	2.6566e-16		-0.120299	3.14637e-16
	TTCG	-0.0245376	2.64413e-16		-0.119407	2.6566e-16		-0.0461045	3.14637e-16
	TTCT	-0.0133845	2.64413e-16		0.180935	2.6566e-16		-0.0554204	3.14637e-16
	TTGA	0.0561991	2.64413e-16		0.095408	2.6566e-16		0.013158	5.92407e-05
	TTGC	0.0382966	2.64413e-16		0.0761653	2.6566e-16		0.0261095	3.14637e-16
	TTGG	0.0249036	2.64413e-16		0.072957	2.6566e-16		-0.0158392	2.5399e-11
	TTGT	-0.0224281	2.64413e-16		0.204757	2.6566e-16		-0.0565397	3.14637e-16
	TTTA	-0.0339837	2.64413e-16		0.350655	2.6566e-16		-0.0483144	3.14637e-16
	TTTC	-0.0539871	2.64413e-16		0.225689	2.6566e-16		-0.0892547	3.14637e-16
	TTTG	0.0627421	2.64413e-16		0.176914	2.6566e-16		0.00128769	0.737524
	TTTT	0.116974	2.64413e-16		0.568099	2.6566e-16		0.207556	3.14637e-16

## Sheet: Table S4
TableS4: The list of oligonucleotides with significant differences in frequency between human and bat introns.
	Preferred in Human-Intron	Preferred in Bat-Intron
Di	AG, CA, CU, GC, UG	AC, AU, CG, GU, UA, UC, UU
Tri	AAA, ACC, AGC, AGG, AUC, CAA, CAC, CAG, CCA, CCU, CGC, CUA, CUC, CUG, GAG, GAU, GCA, GCC, GCG, GCU, GGC, UCA, UGA, UGC, UGG, UUU	AAC, AAG, AAU, ACA, ACG, AGU, AUA, AUG, AUU, CAU, CCC, CCG, CGA, CGU, CUU, GAA, GAC, GGA, GGG, GGU, GUA, GUC, GUU, UAA, UAC, UAG, UAU, UCC, UCG, UCU, UGU, UUA, UUC, UUG
Tetra	AAAA, AACC, AAUC, ACAG, ACCA, ACCU, ACUC, AGAC, AGAU, AGCC, AGCU, AGGC, AGGU, AGUG, AUCA, AUCC, AUCU, AUGC, AUGG, AUUA, CAAA, CAAC, CAAG, CACC, CACU, CAGC, CAGG, CAUG, CCAA, CCAC, CCAG, CCCA, CCCG, CCGC, CCGG, CCUC, CCUG, CGAG, CGCC, CGCG, CGGC, CGGG, CUAA, CUAC, CUCA, CUCC, CUCG, CUGC, CUGG, CUUG, GAGA, GAGG, GAGU, GAUC, GAUU, GCAA, GCAC, GCAG, GCAU, GCCA, GCCG, GCCU, GCGA, GCGC, GCGG, GCUA, GCU…	AAAC, AAAG, AAAU, AACA, AACG, AACU, AAGA, AAGC, AAGG, AAGU, AAUA, AAUG, ACAA, ACAC, ACAU, ACCC, ACCG, ACGA, ACGG, ACGU, ACUG, ACUU, AGAA, AGCA, AGCG, AGGA, AGGG, AGUC, AGUU, AUAA, AUAC, AUAG, AUAU, AUCG, AUGA, AUGU, AUUC, AUUG, AUUU, CAAU, CACA, CACG, CAGA, CAGU, CAUA, CAUC, CAUU, CCCC, CCCU, CCGU, CCUA, CCUU, CGAA, CGAC, CGCA, CGCU, CGGA, CGGU, CGUA, CGUC, CGUG, CGUU, CUAG, CUAU, CUCU, CUGA, CUG…

## Sheet: Table S5
TableS5: The list of oligonucleotides with significant differences in frequency between human and bat genomes.
	Preferred in Human	Preferred in Bat
Di	AG,CA,CC,CU,GA,GC,GG,UG,UU	AA,AC,AU,CG,GU,UA,UC
Tri	AAA,ACC,ACU,AGA,AGC,AGG,AGU,AUC,CAA,CAC,CAG,CAU,CCA,CCU,CUA,CUC,CUG,GAG,GAU,GCU,GGA,GGU,GUG,UAG,UCA,UCU,UGA,UGC,UGG,UUG,UUU	AAC,AAG,AAU,ACA,ACG,AUA,AUG,AUU,CCC,CCG,CGA,CGC,CGG,CGU,CUU,GAA,GAC,GCG,GGG,GUA,GUC,GUU,UAA,UAC,UAU,UCC,UCG,UGU,UUA,UUC
Tetra	AAAC,AACC,AAGC,AAUC,ACAG,ACCA,ACCU,AGAC,AGAU,AGCA,AGCU,AGGA,AGGU,AUCC,AUCU,AUGC,AUGG,AUUC,CAAA,CAAG,CCAC,CCAU,CGAG,CGGG,CUAC,CUAG,CUCG,CUGU,CUUG,CUUU,GAGA,GAGC,GAUU,GCAA,GCAC,GCGC,GCUU,GGCC,GGGA,GGUU,GUCU,GUGA,GUGC,GUGG,GUUG,UACA,UAGA,UCAA,UCAC,UCCC,UCUC,UCUU,UGAU,UGGA,UGGU,UGUA,UUGC,UUGG	AAAG,AAAU,AACA,AACG,AACU,AAGA,AAGG,AAGU,AAUA,AAUG,AAUU,ACAA,ACAC,ACAU,ACCC,ACCG,ACGA,ACGC,ACGG,ACGU,ACUA,ACUG,ACUU,AGAA,AGAG,AGCG,AGGG,AGUA,AGUC,AGUU,AUAA,AUAC,AUAG,AUAU,AUCA,AUCG,AUGA,AUGU,AUUA,AUUG,AUUU,CAAC,CAAU,CACA,CACG,CAGA,CAGU,CAUA,CAUC,CAUU,CCAA,CCCC,CCCG,CCCU,CCGA,CCGC,CCGG,CCGU,CCUA,CCUU,CGAA,CGAC,CGAU,CGCA,CGCG,CGCU,CGGA,CGGC,CGGU,CGUA,CGUC,CGUG,CGUU,CUAA,CUAU,CUCU,CUGA,CUUA,CUUC,GAAA…

## Sheet: Table S6
Table S6: Comparisons of the frequency of oligonucleotides between human exons and those of additional five bat species.
		vs Molossus molossus				vs Myotis myotis				vs Phyllostomus discolor				vs Pipistrellus kuhlii				vs Rousettus aegyptiacus
		FC	FDR	P		FC	FDR	P		FC	FDR	P		FC	FDR	P		FC	FDR	P
	AA	0.0727924	2.51429e-16	2.2e-16		0.0985708	2.70769e-16	2.2e-16		0.101803	2.70769e-16	2.2e-16		0.114363	2.34667e-16	2.2e-16		0.0669044	2.70769e-16	2.2e-16
	AC	-0.0456112	2.51429e-16	2.2e-16		-0.0271213	2.70769e-16	2.2e-16		-0.0357647	2.70769e-16	2.2e-16		-0.0270548	2.34667e-16	2.2e-16		-0.023784	2.70769e-16	2.2e-16
	AG	-0.0189782	2.51429e-16	2.2e-16		-0.00778915	4.868e-07	4.868e-07		-0.00574888	7.3792e-05	6.918e-05		-0.00918976	2.517e-08	2.517e-08		-3.35622e-05	0.9813	0.9813
	AU	0.085689	2.51429e-16	2.2e-16		0.0965369	2.70769e-16	2.2e-16		0.116192	2.70769e-16	2.2e-16		0.126521	2.34667e-16	2.2e-16		0.0703347	2.70769e-16	2.2e-16
	CA	-0.0374447	2.51429e-16	2.2e-16		-0.0272154	2.70769e-16	2.2e-16		-0.0189375	2.70769e-16	2.2e-16		-0.0158533	2.34667e-16	2.2e-16		-0.00749969	9.17714e-10	8.03e-10
	CC	-0.0781369	2.51429e-16	2.2e-16		-0.112202	2.70769e-16	2.2e-16		-0.102682	2.70769e-16	2.2e-16		-0.143716	2.34667e-16	2.2e-16		-0.0633335	2.70769e-16	2.2e-16
	CG	-0.145888	2.51429e-16	2.2e-16		-0.187585	2.70769e-16	2.2e-16		-0.172987	2.70769e-16	2.2e-16		-0.269676	2.34667e-16	2.2e-16		-0.181195	2.70769e-16	2.2e-16
	CU	0.0208391	2.51429e-16	2.2e-16		0.0250358	2.70769e-16	2.2e-16		0.0124968	2.70769e-16	2.2e-16		0.0332496	2.34667e-16	2.2e-16		0.020151	2.70769e-16	2.2e-16
	GA	-0.0519111	2.51429e-16	2.2e-16		-0.0380628	2.70769e-16	2.2e-16		-0.0239076	2.70769e-16	2.2e-16		-0.0488183	2.34667e-16	2.2e-16		-0.0254179	2.70769e-16	2.2e-16
	GC	-0.0857186	2.51429e-16	2.2e-16		-0.1209	2.70769e-16	2.2e-16		-0.101171	2.70769e-16	2.2e-16		-0.172691	2.34667e-16	2.2e-16		-0.0906155	2.70769e-16	2.2e-16
	GG	-0.0530645	2.51429e-16	2.2e-16		-0.0848964	2.70769e-16	2.2e-16		-0.0780372	2.70769e-16	2.2e-16		-0.102518	2.34667e-16	2.2e-16		-0.045921	2.70769e-16	2.2e-16
	GU	0.0218494	2.51429e-16	2.2e-16		0.0378157	2.70769e-16	2.2e-16		0.00996981	2.70769e-16	2.2e-16		0.0656	2.34667e-16	2.2e-16		0.0216504	2.70769e-16	2.2e-16
	UA	0.147045	2.51429e-16	2.2e-16		0.163583	2.70769e-16	2.2e-16		0.146397	2.70769e-16	2.2e-16		0.197283	2.34667e-16	2.2e-16		0.102236	2.70769e-16	2.2e-16
	UC	0.00511018	0.000228587	0.0002143		0.00813063	9.68747e-09	9.082e-09		0.00164642	0.2153	0.2153		0.019704	2.34667e-16	2.2e-16		-0.00713778	1.35893e-07	1.274e-07
	UG	-0.00135227	0.3179	0.3179		0.0102012	2.48571e-14	2.175e-14		0.00889991	1.27886e-12	1.119e-12		0.0304372	2.34667e-16	2.2e-16		0.0274951	2.70769e-16	2.2e-16
	UU	0.1868	2.51429e-16	2.2e-16		0.196683	2.70769e-16	2.2e-16		0.162092	2.70769e-16	2.2e-16		0.254035	2.34667e-16	2.2e-16		0.125566	2.70769e-16	2.2e-16
	AAA	0.162213	2.816e-16	2.2e-16		0.198483	2.6566e-16	2.2e-16		0.191565	2.56e-16	2.2e-16		0.230452	2.60741e-16	2.2e-16		0.129621	3.06087e-16	2.2e-16
	AAC	-0.0136835	5.93655e-07	5.38e-07		0.0159685	5.58545e-09	4.8e-09		0.0169277	2.54971e-10	2.231e-10		0.0217438	9.04646e-15	8.057e-15		0.012801	1.59744e-06	1.248e-06
	AAG	-0.0362483	2.816e-16	2.2e-16		-0.0170535	2.94849e-07	2.626e-07		-0.00422535	0.1704	0.1704		-0.0276233	4.424e-15	3.871e-15		-0.0137546	6.16862e-06	5.012e-06
	AAU	0.177109	2.816e-16	2.2e-16		0.194594	2.6566e-16	2.2e-16		0.201053	2.56e-16	2.2e-16		0.236077	2.60741e-16	2.2e-16		0.13771	3.06087e-16	2.2e-16
	ACA	-0.0175635	3.46193e-10	2.921e-10		0.0135473	1.40359e-06	1.272e-06		0.0108774	3.28079e-05	3.127e-05		0.036412	2.60741e-16	2.2e-16		0.0106964	7.99407e-05	6.745e-05
	ACC	-0.107818	2.816e-16	2.2e-16		-0.0936283	2.6566e-16	2.2e-16		-0.0863233	2.56e-16	2.2e-16		-0.0977113	2.60741e-16	2.2e-16		-0.0438092	3.06087e-16	2.2e-16
	ACG	-0.147888	2.816e-16	2.2e-16		-0.161871	2.6566e-16	2.2e-16		-0.175287	2.56e-16	2.2e-16		-0.222429	2.60741e-16	2.2e-16		-0.167329	3.06087e-16	2.2e-16
	ACU	0.0582822	2.816e-16	2.2e-16		0.0944733	2.6566e-16	2.2e-16		0.0652298	2.56e-16	2.2e-16		0.123506	2.60741e-16	2.2e-16		0.0604371	3.06087e-16	2.2e-16
	AGA	-0.0309257	2.816e-16	2.2e-16		0.00445511	0.174	0.174		0.017652	3.98596e-09	3.55e-09		0.00557526	0.119467	0.1176		-0.00530119	0.0895566	0.08256
	AGC	-0.0657826	2.816e-16	2.2e-16		-0.0728206	2.6566e-16	2.2e-16		-0.0602899	2.56e-16	2.2e-16		-0.103669	2.60741e-16	2.2e-16		-0.0406709	3.06087e-16	2.2e-16
	AGG	-1.8288e-05	0.9952	0.9952		-0.0172036	1.46629e-08	1.283e-08		-0.0145185	2.92664e-07	2.698e-07		-0.00667122	0.0356542	0.03454		0.0100904	0.000409257	0.0003581
	AGU	0.0675872	2.816e-16	2.2e-16		0.0997494	2.6566e-16	2.2e-16		0.0670343	2.56e-16	2.2e-16		0.135168	2.60741e-16	2.2e-16		0.0698039	3.06087e-16	2.2e-16
	AUA	0.181487	2.816e-16	2.2e-16		0.194621	2.6566e-16	2.2e-16		0.193808	2.56e-16	2.2e-16		0.233559	2.60741e-16	2.2e-16		0.129252	3.06087e-16	2.2e-16
	AUC	-0.0188514	3.22536e-10	2.671e-10		-0.00936934	0.000409817	0.0003778		0.0305543	2.56e-16	2.2e-16		-0.0064393	0.00989939	0.009126		0.00109036	0.661781	0.6411
	AUG	-0.00794767	0.0039722	0.003786		0.00428409	0.118857	0.117		0.0451793	2.56e-16	2.2e-16		0.034184	2.60741e-16	2.2e-16		0.011857	6.27925e-06	5.2e-06
	AUU	0.203715	2.816e-16	2.2e-16		0.212534	2.6566e-16	2.2e-16		0.20527	2.56e-16	2.2e-16		0.262346	2.60741e-16	2.2e-16		0.144785	3.06087e-16	2.2e-16
	CAA	-0.0324443	2.816e-16	2.2e-16		-0.0193622	5.75052e-12	4.852e-12		0.00608272	0.0256203	0.02522		-0.0231203	9.29396e-16	7.987e-16		0.00107266	0.696787	0.6859
	CAC	-0.0674541	2.816e-16	2.2e-16		-0.0610312	2.6566e-16	2.2e-16		-0.0755601	2.56e-16	2.2e-16		-0.0422177	2.60741e-16	2.2e-16		-0.0379471	3.06087e-16	2.2e-16
	CAG	-0.0657587	2.816e-16	2.2e-16		-0.0510607	2.6566e-16	2.2e-16		-0.0529655	2.56e-16	2.2e-16		-0.0445455	2.60741e-16	2.2e-16		-0.0259606	3.06087e-16	2.2e-16
	CAU	0.0199511	2.77908e-11	2.258e-11		0.0258114	2.6566e-16	2.2e-16		0.0558452	2.56e-16	2.2e-16		0.0507324	2.60741e-16	2.2e-16		0.0340037	3.06087e-16	2.2e-16
	CCA	-0.0718782	2.816e-16	2.2e-16		-0.0688881	2.6566e-16	2.2e-16		-0.053472	2.56e-16	2.2e-16		-0.0642134	2.60741e-16	2.2e-16		-0.0183673	1.21987e-11	9.149e-12
	CCC	-0.0870723	2.816e-16	2.2e-16		-0.148247	2.6566e-16	2.2e-16		-0.143216	2.56e-16	2.2e-16		-0.174822	2.60741e-16	2.2e-16		-0.0788802	3.06087e-16	2.2e-16
	CCG	-0.17349	2.816e-16	2.2e-16		-0.24022	2.6566e-16	2.2e-16		-0.215788	2.56e-16	2.2e-16		-0.367849	2.60741e-16	2.2e-16		-0.202808	3.06087e-16	2.2e-16
	CCU	-0.0161743	2.90743e-07	2.544e-07		-0.0350249	2.6566e-16	2.2e-16		-0.0371679	2.56e-16	2.2e-16		-0.0349312	2.60741e-16	2.2e-16		0.000355332	0.9073	0.9073
	CGA	-0.157191	2.816e-16	2.2e-16		-0.165806	2.6566e-16	2.2e-16		-0.157358	2.56e-16	2.2e-16		-0.211968	2.60741e-16	2.2e-16		-0.174718	3.06087e-16	2.2e-16
	CGC	-0.144704	2.816e-16	2.2e-16		-0.219068	2.6566e-16	2.2e-16		-0.17796	2.56e-16	2.2e-16		-0.326722	2.60741e-16	2.2e-16		-0.209274	3.06087e-16	2.2e-16
	CGG	-0.172577	2.816e-16	2.2e-16		-0.237832	2.6566e-16	2.2e-16		-0.212872	2.56e-16	2.2e-16		-0.359698	2.60741e-16	2.2e-16		-0.19526	3.06087e-16	2.2e-16
	CGU	-0.102568	2.816e-16	2.2e-16		-0.109454	2.6566e-16	2.2e-16		-0.134232	2.56e-16	2.2e-16		-0.142203	2.60741e-16	2.2e-16		-0.138412	3.06087e-16	2.2e-16
	CUA	0.0696309	2.816e-16	2.2e-16		0.0873505	2.6566e-16	2.2e-16		0.0838108	2.56e-16	2.2e-16		0.105673	2.60741e-16	2.2e-16		0.0501054	3.06087e-16	2.2e-16
	CUC	0.00769646	0.00876387	0.00849		-0.00730149	0.01472	0.0138		-0.0151624	1.85269e-07	1.679e-07		-0.00469195	0.1233	0.1233		-0.00569311	0.0595761	0.05306
	CUG	-0.0588017	2.816e-16	2.2e-16		-0.0512089	2.6566e-16	2.2e-16		-0.0584141	2.56e-16	2.2e-16		-0.0643947	2.60741e-16	2.2e-16		-0.00540526	0.0830897	0.0753
	CUU	0.100313	2.816e-16	2.2e-16		0.111379	2.6566e-16	2.2e-16		0.079531	2.56e-16	2.2e-16		0.147393	2.60741e-16	2.2e-16		0.0545457	3.06087e-16	2.2e-16
	GAA	-0.0393891	2.816e-16	2.2e-16		-0.0078236	0.0292955	0.02838		0.00755285	0.0232568	0.02253		-0.00872824	0.0233652	0.02227		-0.0119795	0.00031744	0.0002728
	GAC	-0.107145	2.816e-16	2.2e-16		-0.0895248	2.6566e-16	2.2e-16		-0.0957654	2.56e-16	2.2e-16		-0.113053	2.60741e-16	2.2e-16		-0.0786167	3.06087e-16	2.2e-16
	GAG	-0.0633728	2.816e-16	2.2e-16		-0.068688	2.6566e-16	2.2e-16		-0.0543674	2.56e-16	2.2e-16		-0.095848	2.60741e-16	2.2e-16		-0.0315861	3.06087e-16	2.2e-16
	GAU	0.0200241	1.22328e-13	9.748e-14		0.035704	2.6566e-16	2.2e-16		0.0711223	2.56e-16	2.2e-16		0.0488736	2.60741e-16	2.2e-16		0.0382854	3.06087e-16	2.2e-16
	GCA	-0.0674771	2.816e-16	2.2e-16		-0.0752397	2.6566e-16	2.2e-16		-0.0667902	2.56e-16	2.2e-16		-0.0841636	2.60741e-16	2.2e-16		-0.0433236	3.06087e-16	2.2e-16
	GCC	-0.108191	2.816e-16	2.2e-16		-0.164866	2.6566e-16	2.2e-16		-0.13647	2.56e-16	2.2e-16		-0.244255	2.60741e-16	2.2e-16		-0.114203	3.06087e-16	2.2e-16
	GCG	-0.137351	2.816e-16	2.2e-16		-0.206503	2.6566e-16	2.2e-16		-0.166531	2.56e-16	2.2e-16		-0.305044	2.60741e-16	2.2e-16		-0.200143	3.06087e-16	2.2e-16
	GCU	-0.0478592	2.816e-16	2.2e-16		-0.0594567	2.6566e-16	2.2e-16		-0.0534145	2.56e-16	2.2e-16		-0.0860904	2.60741e-16	2.2e-16		-0.0340283	3.06087e-16	2.2e-16
	GGA	-0.0864001	2.816e-16	2.2e-16		-0.0917542	2.6566e-16	2.2e-16		-0.075204	2.56e-16	2.2e-16		-0.123692	2.60741e-16	2.2e-16		-0.0422454	3.06087e-16	2.2e-16
	GGC	-0.0920805	2.816e-16	2.2e-16		-0.150383	2.6566e-16	2.2e-16		-0.120847	2.56e-16	2.2e-16		-0.218558	2.60741e-16	2.2e-16		-0.108165	3.06087e-16	2.2e-16
	GGG	-0.0226161	4.52154e-07	4.027e-07		-0.0834645	2.6566e-16	2.2e-16		-0.0920449	2.56e-16	2.2e-16		-0.073313	2.60741e-16	2.2e-16		-0.0391866	3.06087e-16	2.2e-16
	GGU	0.00212478	0.458159	0.451		0.00637601	0.021739	0.02072		-0.0103445	4.23787e-06	3.973e-06		0.0446678	2.60741e-16	2.2e-16		0.0197683	3.06087e-16	2.2e-16
	GUA	0.108159	2.816e-16	2.2e-16		0.132946	2.6566e-16	2.2e-16		0.101737	2.56e-16	2.2e-16		0.160131	2.60741e-16	2.2e-16		0.0812521	3.06087e-16	2.2e-16
	GUC	-0.0398208	2.816e-16	2.2e-16		-0.025447	2.6566e-16	2.2e-16		-0.0573802	2.56e-16	2.2e-16		-0.00502359	0.0141333	0.01325		-0.0535366	3.06087e-16	2.2e-16
	GUG	-0.0441847	2.816e-16	2.2e-16		-0.0309333	2.6566e-16	2.2e-16		-0.0536968	2.56e-16	2.2e-16		-0.0148189	1.30869e-07	1.186e-07		-0.00150666	0.594256	0.5664
	GUU	0.0892483	2.816e-16	2.2e-16		0.103658	2.6566e-16	2.2e-16		0.0766674	2.56e-16	2.2e-16		0.154035	2.60741e-16	2.2e-16		0.0716724	3.06087e-16	2.2e-16
	UAA	0.226347	2.816e-16	2.2e-16		0.245012	2.6566e-16	2.2e-16		0.21535	2.56e-16	2.2e-16		0.289412	2.60741e-16	2.2e-16		0.158647	3.06087e-16	2.2e-16
	UAC	0.0153684	5.58429e-09	4.799e-09		0.0383534	2.6566e-16	2.2e-16		0.023704	2.56e-16	2.2e-16		0.0359401	2.60741e-16	2.2e-16		0.014033	9.65486e-08	7.392e-08
	UAG	0.158361	2.816e-16	2.2e-16		0.17916	2.6566e-16	2.2e-16		0.14994	2.56e-16	2.2e-16		0.223907	2.60741e-16	2.2e-16		0.109581	3.06087e-16	2.2e-16
	UAU	0.181426	2.816e-16	2.2e-16		0.186316	2.6566e-16	2.2e-16		0.189706	2.56e-16	2.2e-16		0.236008	2.60741e-16	2.2e-16		0.119591	3.06087e-16	2.2e-16
	UCA	0.00870728	0.00208533	0.001955		0.0263023	2.6566e-16	2.2e-16		0.0373513	2.56e-16	2.2e-16		0.0549764	2.60741e-16	2.2e-16		0.0195183	3.06087e-16	2.2e-16
	UCC	-0.0130924	8.95892e-07	8.259e-07		-0.0348354	2.6566e-16	2.2e-16		-0.0391535	2.56e-16	2.2e-16		-0.0425089	2.60741e-16	2.2e-16		-0.0121211	6.08125e-06	4.846e-06
	UCG	-0.12504	2.816e-16	2.2e-16		-0.1301	2.6566e-16	2.2e-16		-0.129409	2.56e-16	2.2e-16		-0.154371	2.60741e-16	2.2e-16		-0.150951	3.06087e-16	2.2e-16
	UCU	0.0980657	2.816e-16	2.2e-16		0.119312	2.6566e-16	2.2e-16		0.0885777	2.56e-16	2.2e-16		0.1585	2.60741e-16	2.2e-16		0.0597898	3.06087e-16	2.2e-16
	UGA	0.0318571	2.816e-16	2.2e-16		0.0588248	2.6566e-16	2.2e-16		0.074969	2.56e-16	2.2e-16		0.0869362	2.60741e-16	2.2e-16		0.0691674	3.06087e-16	2.2e-16
	UGC	-0.0584424	2.816e-16	2.2e-16		-0.067672	2.6566e-16	2.2e-16		-0.0678046	2.56e-16	2.2e-16		-0.0776598	2.60741e-16	2.2e-16		-0.036192	3.06087e-16	2.2e-16
	UGG	-0.0510095	2.816e-16	2.2e-16		-0.0464858	2.6566e-16	2.2e-16		-0.0345077	2.56e-16	2.2e-16		-0.0357027	2.60741e-16	2.2e-16		-0.00422205	0.102176	0.09579
	UGU	0.0849545	2.816e-16	2.2e-16		0.11145	2.6566e-16	2.2e-16		0.0738213	2.56e-16	2.2e-16		0.171973	2.60741e-16	2.2e-16		0.0890475	3.06087e-16	2.2e-16
	UUA	0.221308	2.816e-16	2.2e-16		0.232705	2.6566e-16	2.2e-16		0.199409	2.56e-16	2.2e-16		0.282576	2.60741e-16	2.2e-16		0.142538	3.06087e-16	2.2e-16
	UUC	0.0568986	2.816e-16	2.2e-16		0.0648464	2.6566e-16	2.2e-16		0.0420227	2.56e-16	2.2e-16		0.0851859	2.60741e-16	2.2e-16		0.0199678	2.53277e-15	1.86e-15
	UUG	0.131231	2.816e-16	2.2e-16		0.146701	2.6566e-16	2.2e-16		0.134273	2.56e-16	2.2e-16		0.213495	2.60741e-16	2.2e-16		0.117533	3.06087e-16	2.2e-16
	UUU	0.323236	2.816e-16	2.2e-16		0.329511	2.6566e-16	2.2e-16		0.263396	2.56e-16	2.2e-16		0.420349	2.60741e-16	2.2e-16		0.210847	3.06087e-16	2.2e-16
	AAAA	0.255758	2.78812e-16	2.2e-16		0.29498	2.60741e-16	2.2e-16		0.289465	2.73398e-16	2.2e-16		0.325907	2.56e-16	2.2e-16		0.204658	3.04432e-16	P
	AAAC	0.0552258	2.78812e-16	2.2e-16		0.0980651	2.60741e-16	2.2e-16		0.0847161	2.73398e-16	2.2e-16		0.127409	2.56e-16	2.2e-16		0.051302	3.04432e-16	2.2e-16
	AAAG	0.0483118	2.78812e-16	2.2e-16		0.0761939	2.60741e-16	2.2e-16		0.0823481	2.73398e-16	2.2e-16		0.0979592	2.56e-16	2.2e-16		0.0382837	5.08251e-12	2.2e-16
	AAAU	0.245947	2.78812e-16	2.2e-16		0.282147	2.60741e-16	2.2e-16		0.265317	2.73398e-16	2.2e-16		0.329727	2.56e-16	2.2e-16		0.185577	3.04432e-16	3.931e-12
	AACA	-0.00444548	0.367171	0.36		0.043509	2.60741e-16	2.2e-16		0.0461153	2.73398e-16	2.2e-16		0.0637539	2.56e-16	2.2e-16		0.0388359	3.04432e-16	2.2e-16
	AACC	-0.0517917	2.78812e-16	2.2e-16		-0.0274429	2.42447e-11	2.093e-11		-0.0170166	1.83724e-05	1.665e-05		-0.0145501	0.0004335	0.0004081		0.00650298	0.0994462	2.2e-16
	AACG	-0.115299	2.78812e-16	2.2e-16		-0.12131	2.60741e-16	2.2e-16		-0.117882	2.73398e-16	2.2e-16		-0.161115	2.56e-16	2.2e-16		-0.12405	3.04432e-16	0.09595
	AACU	0.0762809	2.78812e-16	2.2e-16		0.117806	2.60741e-16	2.2e-16		0.105924	2.73398e-16	2.2e-16		0.133992	2.56e-16	2.2e-16		0.0793622	3.04432e-16	2.2e-16
	AAGA	-0.073541	2.78812e-16	2.2e-16		-0.0374868	1.632e-09	1.428e-09		0.00997702	0.0729025	0.06977		-0.0624882	2.56e-16	2.2e-16		-0.028601	4.26626e-07	2.2e-16
	AAGC	-0.0417129	2.78812e-16	2.2e-16		-0.0389607	2.60741e-16	2.2e-16		-0.0276254	5.65011e-13	4.679e-13		-0.0610045	2.56e-16	2.2e-16		-0.0313224	3.04432e-16	3.533e-07
	AAGG	-0.0399964	2.78812e-16	2.2e-16		-0.0388504	2.60741e-16	2.2e-16		-0.0425769	2.73398e-16	2.2e-16		-0.033611	2.83979e-12	2.507e-12		-0.0269742	1.61882e-10	2.2e-16
	AAGU	0.0641896	2.78812e-16	2.2e-16		0.0911512	2.60741e-16	2.2e-16		0.0692993	2.73398e-16	2.2e-16		0.114504	2.56e-16	2.2e-16		0.0654007	3.04432e-16	1.29e-10
	AAUA	0.259099	2.78812e-16	2.2e-16		0.275453	2.60741e-16	2.2e-16		0.267965	2.73398e-16	2.2e-16		0.320991	2.56e-16	2.2e-16		0.197041	3.04432e-16	2.2e-16
	AAUC	0.0966104	2.78812e-16	2.2e-16		0.104722	2.60741e-16	2.2e-16		0.127369	2.73398e-16	2.2e-16		0.134192	2.56e-16	2.2e-16		0.0738877	3.04432e-16	2.2e-16
	AAUG	0.0980292	2.78812e-16	2.2e-16		0.132037	2.60741e-16	2.2e-16		0.144987	2.73398e-16	2.2e-16		0.174799	2.56e-16	2.2e-16		0.100095	3.04432e-16	2.2e-16
	AAUU	0.253161	2.78812e-16	2.2e-16		0.261536	2.60741e-16	2.2e-16		0.259734	2.73398e-16	2.2e-16		0.308803	2.56e-16	2.2e-16		0.174096	3.04432e-16	2.2e-16
	ACAA	-0.0270227	2.93897e-08	2.629e-08		0.00048169	0.925013	0.9214		0.0196043	4.10363e-05	3.752e-05		-0.00453387	0.363339	0.3605		0.0122751	0.00985978	2.2e-16
	ACAC	-0.0374297	9.90407e-11	8.55e-11		-0.0184562	0.00161775	0.001504		-0.0451472	2.73398e-16	2.2e-16		0.0107144	0.0641953	0.06244		-0.0244409	1.10174e-05	0.009128
	ACAG	-0.0303571	5.763e-13	4.795e-13		0.014876	0.000344298	0.0003174		0.000906313	0.826658	0.8202		0.0641416	2.56e-16	2.2e-16		0.00575829	0.147716	9.339e-06
	ACAU	0.0220525	1.4937e-07	1.342e-07		0.0522582	2.60741e-16	2.2e-16		0.0645555	2.73398e-16	2.2e-16		0.0663473	2.56e-16	2.2e-16		0.0446056	3.04432e-16	0.1431
	ACCA	-0.131846	2.78812e-16	2.2e-16		-0.0942817	2.60741e-16	2.2e-16		-0.0607437	2.73398e-16	2.2e-16		-0.0956476	2.56e-16	2.2e-16		-0.0177498	3.32567e-05	2.2e-16
	ACCC	-0.0872752	2.78812e-16	2.2e-16		-0.0803943	2.60741e-16	2.2e-16		-0.0926314	2.73398e-16	2.2e-16		-0.0563476	2.56e-16	2.2e-16		-0.0317216	5.62557e-12	2.858e-05
	ACCG	-0.177251	2.78812e-16	2.2e-16		-0.181162	2.60741e-16	2.2e-16		-0.181603	2.73398e-16	2.2e-16		-0.23676	2.56e-16	2.2e-16		-0.155576	3.04432e-16	4.373e-12
	ACCU	-0.0625268	2.78812e-16	2.2e-16		-0.0525917	2.60741e-16	2.2e-16		-0.047315	2.73398e-16	2.2e-16		-0.0517567	2.56e-16	2.2e-16		-0.0112106	0.00230289	2.2e-16
	ACGA	-0.166441	2.78812e-16	2.2e-16		-0.16538	2.60741e-16	2.2e-16		-0.175214	2.73398e-16	2.2e-16		-0.227023	2.56e-16	2.2e-16		-0.179521	3.04432e-16	0.002078
	ACGC	-0.130478	2.78812e-16	2.2e-16		-0.164583	2.60741e-16	2.2e-16		-0.167848	2.73398e-16	2.2e-16		-0.224645	2.56e-16	2.2e-16		-0.171632	3.04432e-16	2.2e-16
	ACGG	-0.173578	2.78812e-16	2.2e-16		-0.203136	2.60741e-16	2.2e-16		-0.219403	2.73398e-16	2.2e-16		-0.277758	2.56e-16	2.2e-16		-0.183447	3.04432e-16	2.2e-16
	ACGU	-0.117446	2.78812e-16	2.2e-16		-0.108596	2.60741e-16	2.2e-16		-0.133522	2.73398e-16	2.2e-16		-0.151349	2.56e-16	2.2e-16		-0.132803	3.04432e-16	2.2e-16
	ACUA	0.0719008	2.78812e-16	2.2e-16		0.105922	2.60741e-16	2.2e-16		0.0943929	2.73398e-16	2.2e-16		0.111857	2.56e-16	2.2e-16		0.0656652	3.04432e-16	2.2e-16
	ACUC	0.0532126	2.78812e-16	2.2e-16		0.0765817	2.60741e-16	2.2e-16		0.0423352	2.73398e-16	2.2e-16		0.0987382	2.56e-16	2.2e-16		0.0405223	3.04432e-16	2.2e-16
	ACUG	0.00739926	0.0763543	0.07367		0.0670717	2.60741e-16	2.2e-16		0.0296742	6.00699e-13	4.998e-13		0.114578	2.56e-16	2.2e-16		0.0565263	3.04432e-16	2.2e-16
	ACUU	0.107815	2.78812e-16	2.2e-16		0.131469	2.60741e-16	2.2e-16		0.102264	2.73398e-16	2.2e-16		0.163367	2.56e-16	2.2e-16		0.0776488	3.04432e-16	2.2e-16
	AGAA	-0.0668675	2.78812e-16	2.2e-16		-0.0294032	2.02262e-06	1.833e-06		0.00570381	0.288358	0.2816		-0.0488776	1.12174e-12	9.859e-13		-0.031572	5.96962e-09	2.2e-16
	AGAC	-0.0477757	2.78812e-16	2.2e-16		-0.00178222	0.638786	0.6313		-0.0180098	9.73027e-07	8.59e-07		0.0134779	0.000455111	0.000432		-0.0143803	8.44114e-05	4.827e-09
	AGAG	-0.0294303	3.95365e-10	3.444e-10		-0.0010059	0.837241	0.8307		0.000477492	0.9135	0.9135		0.0133657	0.00878621	0.008443		-0.0112881	0.0170702	7.386e-05
	AGAU	0.0250572	2.15579e-08	1.92e-08		0.0564272	2.60741e-16	2.2e-16		0.083883	2.73398e-16	2.2e-16		0.0548387	2.56e-16	2.2e-16		0.0398571	3.04432e-16	0.01607
	AGCA	-0.0719288	2.78812e-16	2.2e-16		-0.0679163	2.60741e-16	2.2e-16		-0.0506519	2.73398e-16	2.2e-16		-0.0918969	2.56e-16	2.2e-16		-0.029449	1.83664e-12	2.2e-16
	AGCC	-0.043086	2.78812e-16	2.2e-16		-0.0598945	2.60741e-16	2.2e-16		-0.0424336	2.73398e-16	2.2e-16		-0.0820344	2.56e-16	2.2e-16		-0.0147229	0.00125997	1.399e-12
	AGCG	-0.154557	2.78812e-16	2.2e-16		-0.186513	2.60741e-16	2.2e-16		-0.173716	2.73398e-16	2.2e-16		-0.255105	2.56e-16	2.2e-16		-0.166541	3.04432e-16	0.001132
	AGCU	-0.0297052	1.76895e-13	1.458e-13		-0.0199357	5.21863e-07	4.709e-07		-0.0170637	9.27277e-06	8.331e-06		-0.0422293	2.56e-16	2.2e-16		0.00161374	0.676888	2.2e-16
	AGGA	-0.0872603	2.78812e-16	2.2e-16		-0.0916161	2.60741e-16	2.2e-16		-0.0523626	2.73398e-16	2.2e-16		-0.125937	2.56e-16	2.2e-16		-0.0298089	3.25413e-11	0.6716
	AGGC	0.0262991	9.97947e-09	8.81e-09		-0.0188225	5.07624e-05	4.64e-05		0.000980026	0.829038	0.8258		-0.0265794	4.3121e-08	3.891e-08		0.0118343	0.00940692	2.555e-11
	AGGG	0.0327166	6.20218e-11	5.33e-11		0.00502568	0.339022	0.3324		-0.0322957	9.14119e-11	7.82e-11		0.0699293	2.56e-16	2.2e-16		0.0149164	0.0030742	0.008672
	AGGU	0.0594963	2.78812e-16	2.2e-16		0.0679036	2.60741e-16	2.2e-16		0.0417168	2.73398e-16	2.2e-16		0.11084	2.56e-16	2.2e-16		0.0590233	3.04432e-16	0.002798
	AGUA	0.107367	2.78812e-16	2.2e-16		0.141416	2.60741e-16	2.2e-16		0.115498	2.73398e-16	2.2e-16		0.165677	2.56e-16	2.2e-16		0.0923921	3.04432e-16	2.2e-16
	AGUC	0.023105	6.20218e-11	5.31e-11		0.0499656	2.60741e-16	2.2e-16		0.0115898	0.000877822	0.0008161		0.0835128	2.56e-16	2.2e-16		0.0149391	1.39156e-05	2.2e-16
	AGUG	0.0364407	2.78812e-16	2.2e-16		0.075726	2.60741e-16	2.2e-16		0.0400995	2.73398e-16	2.2e-16		0.127895	2.56e-16	2.2e-16		0.0769561	3.04432e-16	1.185e-05
	AGUU	0.106796	2.78812e-16	2.2e-16		0.134642	2.60741e-16	2.2e-16		0.10537	2.73398e-16	2.2e-16		0.160634	2.56e-16	2.2e-16		0.0899145	3.04432e-16	2.2e-16
	AUAA	0.242458	2.78812e-16	2.2e-16		0.268109	2.60741e-16	2.2e-16		0.250565	2.73398e-16	2.2e-16		0.301408	2.56e-16	2.2e-16		0.175638	3.04432e-16	2.2e-16
	AUAC	0.0989178	2.78812e-16	2.2e-16		0.120816	2.60741e-16	2.2e-16		0.108923	2.73398e-16	2.2e-16		0.153428	2.56e-16	2.2e-16		0.0733549	3.04432e-16	2.2e-16
	AUAG	0.148484	2.78812e-16	2.2e-16		0.157936	2.60741e-16	2.2e-16		0.157701	2.73398e-16	2.2e-16		0.193795	2.56e-16	2.2e-16		0.107234	3.04432e-16	2.2e-16
	AUAU	0.215068	2.78812e-16	2.2e-16		0.211737	2.60741e-16	2.2e-16		0.237389	2.73398e-16	2.2e-16		0.263598	2.56e-16	2.2e-16		0.145073	3.04432e-16	2.2e-16
	AUCA	-0.0614608	4.384e-14	3.562e-14		-0.032422	2.13296e-07	1.908e-07		0.0336926	1.0447e-12	8.733e-13		-0.00908057	0.0812061	0.07962		0.0107412	0.0264955	2.2e-16
	AUCC	-0.0140778	0.000166132	0.0001551		-0.0254758	4.76509e-12	4.091e-12		0.01695	2.71203e-06	2.426e-06		-0.0286948	1.80238e-14	1.563e-14		0.00391403	0.291901	0.02515
	AUCG	-0.141897	2.78812e-16	2.2e-16		-0.152425	2.60741e-16	2.2e-16		-0.117193	2.73398e-16	2.2e-16		-0.195392	2.56e-16	2.2e-16		-0.132723	3.04432e-16	0.2862
	AUCU	0.100449	2.78812e-16	2.2e-16		0.125515	2.60741e-16	2.2e-16		0.13883	2.73398e-16	2.2e-16		0.146231	2.56e-16	2.2e-16		0.0757571	3.04432e-16	2.2e-16
	AUGA	-0.0327184	2.23706e-11	1.905e-11		-0.00416024	0.387454	0.3814		0.0520183	2.73398e-16	2.2e-16		0.0135857	0.00600921	0.005751		0.00570936	0.213402	2.2e-16
	AUGC	-0.025853	2.18839e-11	1.855e-11		-0.0363479	2.60741e-16	2.2e-16		0.00445663	0.224643	0.2185		-0.0126206	0.00123489	0.001177		-0.0236237	1.45489e-10	0.2084
	AUGG	-0.0529195	2.78812e-16	2.2e-16		-0.0484916	2.60741e-16	2.2e-16		0.0104311	0.00927418	0.008767		-0.0254629	2.24786e-09	2.002e-09		-0.0192248	1.27881e-06	1.148e-10
	AUGU	0.0903552	2.78812e-16	2.2e-16		0.11317	2.60741e-16	2.2e-16		0.116311	2.73398e-16	2.2e-16		0.174996	2.56e-16	2.2e-16		0.0884594	3.04432e-16	1.074e-06
	AUUA	0.235454	2.78812e-16	2.2e-16		0.243212	2.60741e-16	2.2e-16		0.239645	2.73398e-16	2.2e-16		0.274494	2.56e-16	2.2e-16		0.167959	3.04432e-16	2.2e-16
	AUUC	0.119152	2.78812e-16	2.2e-16		0.127277	2.60741e-16	2.2e-16		0.130666	2.73398e-16	2.2e-16		0.169979	2.56e-16	2.2e-16		0.0674001	3.04432e-16	2.2e-16
	AUUG	0.0981307	2.78812e-16	2.2e-16		0.100855	2.60741e-16	2.2e-16		0.133181	2.73398e-16	2.2e-16		0.136319	2.56e-16	2.2e-16		0.101758	3.04432e-16	2.2e-16
	AUUU	0.329296	2.78812e-16	2.2e-16		0.345112	2.60741e-16	2.2e-16		0.293329	2.73398e-16	2.2e-16		0.427665	2.56e-16	2.2e-16		0.219358	3.04432e-16	2.2e-16
	CAAA	0.0565589	2.78812e-16	2.2e-16		0.0883216	2.60741e-16	2.2e-16		0.0890392	2.73398e-16	2.2e-16		0.106319	2.56e-16	2.2e-16		0.0490778	3.04432e-16	2.2e-16
	CAAC	-0.116618	2.78812e-16	2.2e-16		-0.109106	2.60741e-16	2.2e-16		-0.0734632	2.73398e-16	2.2e-16		-0.130431	2.56e-16	2.2e-16		-0.0372612	3.04432e-16	2.2e-16
	CAAG	-0.116504	2.78812e-16	2.2e-16		-0.106621	2.60741e-16	2.2e-16		-0.0829213	2.73398e-16	2.2e-16		-0.140361	2.56e-16	2.2e-16		-0.06694	3.04432e-16	2.2e-16
	CAAU	0.0558796	2.78812e-16	2.2e-16		0.0554915	2.60741e-16	2.2e-16		0.104414	2.73398e-16	2.2e-16		0.0910397	2.56e-16	2.2e-16		0.0659624	3.04432e-16	2.2e-16
	CACA	-0.0117256	0.0372137	0.03576		-0.0125976	0.0291902	0.02805		-0.0159673	0.000764219	0.0007075		0.0480834	2.56e-16	2.2e-16		-0.00312914	0.564313	2.2e-16
	CACC	-0.154398	2.78812e-16	2.2e-16		-0.146216	2.60741e-16	2.2e-16		-0.135401	2.73398e-16	2.2e-16		-0.145161	2.56e-16	2.2e-16		-0.0526034	3.04432e-16	0.5574
	CACG	-0.175044	2.78812e-16	2.2e-16		-0.198787	2.60741e-16	2.2e-16		-0.226057	2.73398e-16	2.2e-16		-0.258256	2.56e-16	2.2e-16		-0.207659	3.04432e-16	2.2e-16
	CACU	0.0533277	2.78812e-16	2.2e-16		0.0916842	2.60741e-16	2.2e-16		0.0425587	2.73398e-16	2.2e-16		0.154657	2.56e-16	2.2e-16		0.0676849	3.04432e-16	2.2e-16
	CAGA	-0.0796711	2.78812e-16	2.2e-16		-0.0339951	2.60741e-16	2.2e-16		-0.039678	2.73398e-16	2.2e-16		-0.01744	3.09566e-05	2.878e-05		-0.0492807	3.04432e-16	2.2e-16
	CAGC	-0.134346	2.78812e-16	2.2e-16		-0.13906	2.60741e-16	2.2e-16		-0.126932	2.73398e-16	2.2e-16		-0.181413	2.56e-16	2.2e-16		-0.0784449	3.04432e-16	2.2e-16
	CAGG	-0.00257962	0.611187	0.6088		-0.0307603	3.81497e-09	3.353e-09		-0.0261305	9.16686e-08	8.021e-08		0.00804851	0.125562	0.1236		0.0190585	0.000113766	2.2e-16
	CAGU	0.00518032	0.202847	0.1973		0.0561622	2.60741e-16	2.2e-16		0.0209454	6.35752e-08	5.538e-08		0.108585	2.56e-16	2.2e-16		0.0410531	3.04432e-16	9.999e-05
	CAUA	0.131271	2.78812e-16	2.2e-16		0.138585	2.60741e-16	2.2e-16		0.13714	2.73398e-16	2.2e-16		0.188765	2.56e-16	2.2e-16		0.0911053	3.04432e-16	2.2e-16
	CAUC	-0.157955	2.78812e-16	2.2e-16		-0.147749	2.60741e-16	2.2e-16		-0.079442	2.73398e-16	2.2e-16		-0.169531	2.56e-16	2.2e-16		-0.0793079	3.04432e-16	2.2e-16
	CAUG	0.0217912	1.33639e-08	1.185e-08		0.00668213	0.0978684	0.09481		0.0619168	2.73398e-16	2.2e-16		0.040273	2.56e-16	2.2e-16		0.047361	3.04432e-16	2.2e-16
	CAUU	0.131354	2.78812e-16	2.2e-16		0.154809	2.60741e-16	2.2e-16		0.134572	2.73398e-16	2.2e-16		0.209947	2.56e-16	2.2e-16		0.0975618	3.04432e-16	2.2e-16
	CCAA	-0.0667929	2.78812e-16	2.2e-16		-0.0653695	2.60741e-16	2.2e-16		-0.0283864	1.15926e-11	9.736e-12		-0.0629528	2.56e-16	2.2e-16		-0.0202978	6.88436e-07	2.2e-16
	CCAC	-0.115664	2.78812e-16	2.2e-16		-0.10885	2.60741e-16	2.2e-16		-0.123268	2.73398e-16	2.2e-16		-0.0956901	2.56e-16	2.2e-16		-0.0556891	3.04432e-16	5.728e-07
	CCAG	-0.0934395	2.78812e-16	2.2e-16		-0.0869968	2.60741e-16	2.2e-16		-0.0864228	2.73398e-16	2.2e-16		-0.101527	2.56e-16	2.2e-16		-0.0264855	3.9485e-08	2.2e-16
	CCAU	-0.00354141	0.491137	0.4873		-0.0077691	0.0946267	0.0913		0.0442115	2.73398e-16	2.2e-16		0.017248	5.44e-05	5.1e-05		0.0306973	1.05108e-14	3.239e-08
	CCCA	-0.0313564	3.29045e-09	2.892e-09		-0.0440343	2.60741e-16	2.2e-16		-0.0410615	4.73538e-16	3.829e-16		-0.00176411	0.7343	0.7343		0.0219381	1.65406e-05	7.801e-15
	CCCC	-0.127184	2.78812e-16	2.2e-16		-0.23545	2.60741e-16	2.2e-16		-0.227012	2.73398e-16	2.2e-16		-0.274821	2.56e-16	2.2e-16		-0.139078	3.04432e-16	1.415e-05
	CCCG	-0.181252	2.78812e-16	2.2e-16		-0.287407	2.60741e-16	2.2e-16		-0.243722	2.73398e-16	2.2e-16		-0.447067	2.56e-16	2.2e-16		-0.219776	3.04432e-16	2.2e-16
	CCCU	-0.0403712	2.7554e-14	2.228e-14		-0.0634376	2.60741e-16	2.2e-16		-0.0908024	2.73398e-16	2.2e-16		-0.0316412	4.47721e-09	4.005e-09		-0.0186017	0.000403874	2.2e-16
	CCGA	-0.193463	2.78812e-16	2.2e-16		-0.214903	2.60741e-16	2.2e-16		-0.199683	2.73398e-16	2.2e-16		-0.279906	2.56e-16	2.2e-16		-0.192257	3.04432e-16	0.0003597
	CCGC	-0.176688	2.78812e-16	2.2e-16		-0.286576	2.60741e-16	2.2e-16		-0.223717	2.73398e-16	2.2e-16		-0.464078	2.56e-16	2.2e-16		-0.248366	3.04432e-16	2.2e-16
	CCGG	-0.193718	2.78812e-16	2.2e-16		-0.286381	2.60741e-16	2.2e-16		-0.252092	2.73398e-16	2.2e-16		-0.462906	2.56e-16	2.2e-16		-0.20368	3.04432e-16	2.2e-16
	CCGU	-0.121311	2.78812e-16	2.2e-16		-0.143614	2.60741e-16	2.2e-16		-0.175615	2.73398e-16	2.2e-16		-0.192955	2.56e-16	2.2e-16		-0.15363	3.04432e-16	2.2e-16
	CCUA	0.0522316	2.78812e-16	2.2e-16		0.0594075	2.60741e-16	2.2e-16		0.054794	2.73398e-16	2.2e-16		0.0882695	2.56e-16	2.2e-16		0.0340018	3.04432e-16	2.2e-16
	CCUC	-0.00507679	0.329216	0.3215		-0.0550082	2.60741e-16	2.2e-16		-0.0476627	2.73398e-16	2.2e-16		-0.0662984	2.56e-16	2.2e-16		-0.0109499	0.0329443	2.2e-16
	CCUG	-0.107313	2.78812e-16	2.2e-16		-0.126063	2.60741e-16	2.2e-16		-0.111381	2.73398e-16	2.2e-16		-0.159469	2.56e-16	2.2e-16		-0.0218887	4.82479e-05	0.0314
	CCUU	0.0504473	2.78812e-16	2.2e-16		0.0517681	2.60741e-16	2.2e-16		0.013399	0.001521	0.00142		0.0985121	2.56e-16	2.2e-16		0.0158635	0.000143789	4.184e-05
	CGAA	-0.128734	2.78812e-16	2.2e-16		-0.105694	2.60741e-16	2.2e-16		-0.106217	2.73398e-16	2.2e-16		-0.110997	2.56e-16	2.2e-16		-0.155455	3.04432e-16	0.0001275
	CGAC	-0.189495	2.78812e-16	2.2e-16		-0.202219	2.60741e-16	2.2e-16		-0.20794	2.73398e-16	2.2e-16		-0.264607	2.56e-16	2.2e-16		-0.205297	3.04432e-16	2.2e-16
	CGAG	-0.223514	2.78812e-16	2.2e-16		-0.247591	2.60741e-16	2.2e-16		-0.240493	2.73398e-16	2.2e-16		-0.348059	2.56e-16	2.2e-16		-0.237694	3.04432e-16	2.2e-16
	CGAU	-0.0657943	2.78812e-16	2.2e-16		-0.080979	2.60741e-16	2.2e-16		-0.0435298	2.73398e-16	2.2e-16		-0.0711796	2.56e-16	2.2e-16		-0.0794844	3.04432e-16	2.2e-16
	CGCA	-0.14951	2.78812e-16	2.2e-16		-0.173151	2.60741e-16	2.2e-16		-0.167524	2.73398e-16	2.2e-16		-0.205884	2.56e-16	2.2e-16		-0.17448	3.04432e-16	2.2e-16
	CGCC	-0.173016	2.78812e-16	2.2e-16		-0.291868	2.60741e-16	2.2e-16		-0.235365	2.73398e-16	2.2e-16		-0.477057	2.56e-16	2.2e-16		-0.251168	3.04432e-16	2.2e-16
	CGCG	-0.100363	2.78812e-16	2.2e-16		-0.196957	2.60741e-16	2.2e-16		-0.120568	2.73398e-16	2.2e-16		-0.306818	2.56e-16	2.2e-16		-0.224926	3.04432e-16	2.2e-16
	CGCU	-0.152751	2.78812e-16	2.2e-16		-0.198289	2.60741e-16	2.2e-16		-0.176071	2.73398e-16	2.2e-16		-0.271858	2.56e-16	2.2e-16		-0.179959	3.04432e-16	2.2e-16
	CGGA	-0.19523	2.78812e-16	2.2e-16		-0.225534	2.60741e-16	2.2e-16		-0.218369	2.73398e-16	2.2e-16		-0.326784	2.56e-16	2.2e-16		-0.179691	3.04432e-16	2.2e-16
	CGGC	-0.215298	2.78812e-16	2.2e-16		-0.311494	2.60741e-16	2.2e-16		-0.265788	2.73398e-16	2.2e-16		-0.514683	2.56e-16	2.2e-16		-0.276865	3.04432e-16	2.2e-16
	CGGG	-0.156356	2.78812e-16	2.2e-16		-0.25938	2.60741e-16	2.2e-16		-0.215265	2.73398e-16	2.2e-16		-0.381755	2.56e-16	2.2e-16		-0.186376	3.04432e-16	2.2e-16
	CGGU	-0.10982	2.78812e-16	2.2e-16		-0.116332	2.60741e-16	2.2e-16		-0.130053	2.73398e-16	2.2e-16		-0.128423	2.56e-16	2.2e-16		-0.109735	3.04432e-16	2.2e-16
	CGUA	-0.00722044	0.00113022	0.001064		-0.00664645	0.00314848	0.002964		-0.0199454	2.73398e-16	2.2e-16		0.00557797	0.0147381	0.01422		-0.0403172	3.04432e-16	2.2e-16
	CGUC	-0.140726	2.78812e-16	2.2e-16		-0.148499	2.60741e-16	2.2e-16		-0.176887	2.73398e-16	2.2e-16		-0.192689	2.56e-16	2.2e-16		-0.187483	3.04432e-16	2.2e-16
	CGUG	-0.194902	2.78812e-16	2.2e-16		-0.209908	2.60741e-16	2.2e-16		-0.243849	2.73398e-16	2.2e-16		-0.296116	2.56e-16	2.2e-16		-0.213765	3.04432e-16	2.2e-16
	CGUU	-0.0286822	2.78812e-16	2.2e-16		-0.0294787	2.60741e-16	2.2e-16		-0.0472014	2.73398e-16	2.2e-16		-0.0123081	5.01074e-05	4.678e-05		-0.0771649	3.04432e-16	2.2e-16
	CUAA	0.161315	2.78812e-16	2.2e-16		0.174543	2.60741e-16	2.2e-16		0.16616	2.73398e-16	2.2e-16		0.215713	2.56e-16	2.2e-16		0.109829	3.04432e-16	2.2e-16
	CUAC	-0.0825516	2.78812e-16	2.2e-16		-0.0592316	2.60741e-16	2.2e-16		-0.0599052	2.73398e-16	2.2e-16		-0.102008	2.56e-16	2.2e-16		-0.0460388	2.65035e-15	2.2e-16
	CUAG	0.134468	2.78812e-16	2.2e-16		0.163371	2.60741e-16	2.2e-16		0.125432	2.73398e-16	2.2e-16		0.215688	2.56e-16	2.2e-16		0.0879332	3.04432e-16	1.936e-15
	CUAU	0.0919836	2.78812e-16	2.2e-16		0.0978518	2.60741e-16	2.2e-16		0.126718	2.73398e-16	2.2e-16		0.13879	2.56e-16	2.2e-16		0.0614261	3.04432e-16	2.2e-16
	CUCA	0.0416204	2.78812e-16	2.2e-16		0.0482798	2.60741e-16	2.2e-16		0.0489014	2.73398e-16	2.2e-16		0.0760109	2.56e-16	2.2e-16		0.0406626	3.04432e-16	2.2e-16
	CUCC	0.00375465	0.479924	0.4743		-0.0504844	2.60741e-16	2.2e-16		-0.0462444	2.73398e-16	2.2e-16		-0.0812632	2.56e-16	2.2e-16		0.0148098	0.0044067	2.2e-16
	CUCG	-0.123597	2.78812e-16	2.2e-16		-0.143682	2.60741e-16	2.2e-16		-0.149923	2.73398e-16	2.2e-16		-0.17039	2.56e-16	2.2e-16		-0.170976	3.04432e-16	0.004028
	CUCU	0.0561298	2.78812e-16	2.2e-16		0.0697659	2.60741e-16	2.2e-16		0.0391088	4.91323e-16	3.992e-16		0.106546	2.56e-16	2.2e-16		0.0278841	1.88264e-08	2.2e-16
	CUGA	0.00895411	0.0134953	0.01281		0.0306671	2.60741e-16	2.2e-16		0.0373805	2.73398e-16	2.2e-16		0.0546993	2.56e-16	2.2e-16		0.0593027	3.04432e-16	1.537e-08
	CUGC	-0.145565	2.78812e-16	2.2e-16		-0.161313	2.60741e-16	2.2e-16		-0.156607	2.73398e-16	2.2e-16		-0.226621	2.56e-16	2.2e-16		-0.0885481	3.04432e-16	2.2e-16
	CUGG	-0.101343	2.78812e-16	2.2e-16		-0.108912	2.60741e-16	2.2e-16		-0.106375	2.73398e-16	2.2e-16		-0.142025	2.56e-16	2.2e-16		-0.0336326	1.5133e-10	2.2e-16
	CUGU	0.0369695	2.78812e-16	2.2e-16		0.0822197	2.60741e-16	2.2e-16		0.0308444	8.59794e-14	7.053e-14		0.136609	2.56e-16	2.2e-16		0.0679432	3.04432e-16	1.2e-10
	CUUA	0.153511	2.78812e-16	2.2e-16		0.1659	2.60741e-16	2.2e-16		0.142589	2.73398e-16	2.2e-16		0.212431	2.56e-16	2.2e-16		0.0887928	3.04432e-16	2.2e-16
	CUUC	-0.0549116	2.78812e-16	2.2e-16		-0.0585492	2.60741e-16	2.2e-16		-0.0659647	2.73398e-16	2.2e-16		-0.0922133	2.56e-16	2.2e-16		-0.0673663	3.04432e-16	2.2e-16
	CUUG	0.124289	2.78812e-16	2.2e-16		0.149675	2.60741e-16	2.2e-16		0.108395	2.73398e-16	2.2e-16		0.226886	2.56e-16	2.2e-16		0.0965937	3.04432e-16	2.2e-16
	CUUU	0.210293	2.78812e-16	2.2e-16		0.226144	2.60741e-16	2.2e-16		0.167542	2.73398e-16	2.2e-16		0.305076	2.56e-16	2.2e-16		0.123549	3.04432e-16	2.2e-16
	GAAA	0.0284747	3.72134e-06	3.387e-06		0.0732901	2.60741e-16	2.2e-16		0.0832612	2.73398e-16	2.2e-16		0.0998497	2.56e-16	2.2e-16		0.0296297	8.27215e-07	2.2e-16
	GAAC	-0.0939002	2.78812e-16	2.2e-16		-0.053839	2.60741e-16	2.2e-16		-0.0564235	2.73398e-16	2.2e-16		-0.0575682	2.56e-16	2.2e-16		-0.0440288	3.04432e-16	6.915e-07
	GAAG	-0.162346	2.78812e-16	2.2e-16		-0.140184	2.60741e-16	2.2e-16		-0.11142	2.73398e-16	2.2e-16		-0.181015	2.56e-16	2.2e-16		-0.0955443	3.04432e-16	2.2e-16
	GAAU	0.098617	2.78812e-16	2.2e-16		0.118781	2.60741e-16	2.2e-16		0.140263	2.73398e-16	2.2e-16		0.148324	2.56e-16	2.2e-16		0.0773353	3.04432e-16	2.2e-16
	GACA	-0.0917736	2.78812e-16	2.2e-16		-0.0490116	2.60741e-16	2.2e-16		-0.0496463	2.73398e-16	2.2e-16		-0.0472126	2.56e-16	2.2e-16		-0.0454941	3.04432e-16	2.2e-16
	GACC	-0.160652	2.78812e-16	2.2e-16		-0.151472	2.60741e-16	2.2e-16		-0.143096	2.73398e-16	2.2e-16		-0.184861	2.56e-16	2.2e-16		-0.0957767	3.04432e-16	2.2e-16
	GACG	-0.200769	2.78812e-16	2.2e-16		-0.222077	2.60741e-16	2.2e-16		-0.232851	2.73398e-16	2.2e-16		-0.309843	2.56e-16	2.2e-16		-0.225525	3.04432e-16	2.2e-16
	GACU	0.00300417	0.478883	0.4714		0.036231	2.60741e-16	2.2e-16		0.0106425	0.0103675	0.009841		0.0520167	2.56e-16	2.2e-16		0.0168278	5.34041e-05	2.2e-16
	GAGA	-0.0582934	2.78812e-16	2.2e-16		-0.0341266	4.76509e-12	4.095e-12		-0.0209871	1.83824e-06	1.63e-06		-0.0433589	2.56e-16	2.2e-16		-0.016368	0.000557052	4.652e-05
	GAGC	-0.131614	2.78812e-16	2.2e-16		-0.16321	2.60741e-16	2.2e-16		-0.128639	2.73398e-16	2.2e-16		-0.223979	2.56e-16	2.2e-16		-0.0980521	3.04432e-16	0.0004983
	GAGG	-0.0686658	2.78812e-16	2.2e-16		-0.0989845	2.60741e-16	2.2e-16		-0.0729625	2.73398e-16	2.2e-16		-0.135878	2.56e-16	2.2e-16		-0.0370942	2.09738e-12	2.2e-16
	GAGU	0.0455894	2.78812e-16	2.2e-16		0.0663595	2.60741e-16	2.2e-16		0.0337294	2.73398e-16	2.2e-16		0.0887627	2.56e-16	2.2e-16		0.051429	3.04432e-16	1.614e-12
	GAUA	0.0776241	2.78812e-16	2.2e-16		0.0981657	2.60741e-16	2.2e-16		0.114024	2.73398e-16	2.2e-16		0.118073	2.56e-16	2.2e-16		0.0576503	3.04432e-16	2.2e-16
	GAUC	-0.0279667	1.66773e-14	1.342e-14		-0.0224833	4.24409e-10	3.697e-10		0.0143605	4.10363e-05	3.767e-05		-0.0382491	2.56e-16	2.2e-16		0.00480336	0.168302	2.2e-16
	GAUG	-0.0758489	2.78812e-16	2.2e-16		-0.050282	2.60741e-16	2.2e-16		0.0157293	0.000109017	0.0001005		-0.034783	1.69006e-15	1.459e-15		-0.00996425	0.0145813	0.1637
	GAUU	0.136613	2.78812e-16	2.2e-16		0.145192	2.60741e-16	2.2e-16		0.156431	2.73398e-16	2.2e-16		0.179077	2.56e-16	2.2e-16		0.111137	3.04432e-16	0.01367
	GCAA	-0.0187282	1.86703e-06	1.692e-06		-0.0113141	0.0041708	0.003959		-0.00116958	0.772978	0.7609		-0.0176564	1.51322e-05	1.395e-05		-0.00221139	0.564313	2.2e-16
	GCAC	-0.108263	2.78812e-16	2.2e-16		-0.122258	2.60741e-16	2.2e-16		-0.132569	2.73398e-16	2.2e-16		-0.130803	2.56e-16	2.2e-16		-0.0804113	3.04432e-16	0.5577
	GCAG	-0.132968	2.78812e-16	2.2e-16		-0.143919	2.60741e-16	2.2e-16		-0.129426	2.73398e-16	2.2e-16		-0.175929	2.56e-16	2.2e-16		-0.0904705	3.04432e-16	2.2e-16
	GCAU	0.0219932	2.07314e-09	1.814e-09		0.0110413	0.00272	0.00255		0.0300578	2.73398e-16	2.2e-16		0.0370757	2.56e-16	2.2e-16		0.020891	9.28968e-10	2.2e-16
	GCCA	-0.0972689	2.78812e-16	2.2e-16		-0.11487	2.60741e-16	2.2e-16		-0.0889077	2.73398e-16	2.2e-16		-0.140454	2.56e-16	2.2e-16		-0.0736143	3.04432e-16	7.439e-10
	GCCC	-0.15981	2.78812e-16	2.2e-16		-0.239134	2.60741e-16	2.2e-16		-0.206256	2.73398e-16	2.2e-16		-0.331255	2.56e-16	2.2e-16		-0.149691	3.04432e-16	2.2e-16
	GCCG	-0.191637	2.78812e-16	2.2e-16		-0.289377	2.60741e-16	2.2e-16		-0.244761	2.73398e-16	2.2e-16		-0.471221	2.56e-16	2.2e-16		-0.260166	3.04432e-16	2.2e-16
	GCCU	-0.00704776	0.13791	0.1336		-0.0433948	2.60741e-16	2.2e-16		-0.0305425	2.12741e-11	1.795e-11		-0.0741183	2.56e-16	2.2e-16		-0.00851448	0.0619187	2.2e-16
	GCGA	-0.116126	2.78812e-16	2.2e-16		-0.151341	2.60741e-16	2.2e-16		-0.128626	2.73398e-16	2.2e-16		-0.18745	2.56e-16	2.2e-16		-0.171158	3.04432e-16	0.0595
	GCGC	-0.157426	2.78812e-16	2.2e-16		-0.254848	2.60741e-16	2.2e-16		-0.185143	2.73398e-16	2.2e-16		-0.380533	2.56e-16	2.2e-16		-0.237426	3.04432e-16	2.2e-16
	GCGG	-0.177114	2.78812e-16	2.2e-16		-0.281208	2.60741e-16	2.2e-16		-0.214747	2.73398e-16	2.2e-16		-0.443007	2.56e-16	2.2e-16		-0.235271	3.04432e-16	2.2e-16
	GCGU	-0.0794376	2.78812e-16	2.2e-16		-0.0941892	2.60741e-16	2.2e-16		-0.116391	2.73398e-16	2.2e-16		-0.118201	2.56e-16	2.2e-16		-0.134894	3.04432e-16	2.2e-16
	GCUA	0.0501985	2.78812e-16	2.2e-16		0.0712986	2.60741e-16	2.2e-16		0.0625767	2.73398e-16	2.2e-16		0.0795902	2.56e-16	2.2e-16		0.0376286	3.04432e-16	2.2e-16
	GCUC	-0.0941872	2.78812e-16	2.2e-16		-0.120855	2.60741e-16	2.2e-16		-0.105352	2.73398e-16	2.2e-16		-0.148682	2.56e-16	2.2e-16		-0.089293	3.04432e-16	2.2e-16
	GCUG	-0.139042	2.78812e-16	2.2e-16		-0.165438	2.60741e-16	2.2e-16		-0.14337	2.73398e-16	2.2e-16		-0.234912	2.56e-16	2.2e-16		-0.0717075	3.04432e-16	2.2e-16
	GCUU	0.0702821	2.78812e-16	2.2e-16		0.0779928	2.60741e-16	2.2e-16		0.0564856	2.73398e-16	2.2e-16		0.10197	2.56e-16	2.2e-16		0.0269322	4.29617e-15	2.2e-16
	GGAA	-0.031252	8.06221e-12	6.771e-12		-0.0112662	0.0145345	0.01391		-0.0142234	0.0017248	0.001617		-0.00404754	0.399962	0.3984		-0.0110366	0.0145813	3.155e-15
	GGAC	-0.191049	2.78812e-16	2.2e-16		-0.190612	2.60741e-16	2.2e-16		-0.19422	2.73398e-16	2.2e-16		-0.251908	2.56e-16	2.2e-16		-0.142313	3.04432e-16	0.01364
	GGAG	-0.135458	2.78812e-16	2.2e-16		-0.174682	2.60741e-16	2.2e-16		-0.134084	2.73398e-16	2.2e-16		-0.240438	2.56e-16	2.2e-16		-0.061208	3.04432e-16	2.2e-16
	GGAU	0.0316108	6.69152e-14	5.463e-14		0.0455301	2.60741e-16	2.2e-16		0.0729078	2.73398e-16	2.2e-16		0.0574213	2.56e-16	2.2e-16		0.0539184	3.04432e-16	2.2e-16
	GGCA	-0.048793	2.78812e-16	2.2e-16		-0.0671293	2.60741e-16	2.2e-16		-0.0641308	2.73398e-16	2.2e-16		-0.0604108	2.56e-16	2.2e-16		-0.038895	3.04432e-16	2.2e-16
	GGCC	-0.173471	2.78812e-16	2.2e-16		-0.257724	2.60741e-16	2.2e-16		-0.208996	2.73398e-16	2.2e-16		-0.37143	2.56e-16	2.2e-16		-0.183342	3.04432e-16	2.2e-16
	GGCG	-0.13842	2.78812e-16	2.2e-16		-0.255109	2.60741e-16	2.2e-16		-0.18847	2.73398e-16	2.2e-16		-0.407532	2.56e-16	2.2e-16		-0.224981	3.04432e-16	2.2e-16
	GGCU	-0.0122716	0.0148669	0.01417		-0.0280875	2.89833e-08	2.57e-08		-0.0273122	4.78559e-08	4.15e-08		-0.0353529	6.42932e-12	5.701e-12		-0.000985036	0.846908	2.2e-16
	GGGA	0.0213666	6.44267e-06	5.889e-06		-0.0164416	0.000658363	0.0006095		-0.02588	4.34737e-08	3.753e-08		0.0050731	0.294754	0.2913		0.0288612	1.01406e-09	0.8436
	GGGC	-0.109799	2.78812e-16	2.2e-16		-0.194078	2.60741e-16	2.2e-16		-0.166037	2.73398e-16	2.2e-16		-0.253391	2.56e-16	2.2e-16		-0.127569	3.04432e-16	8.16e-10
	GGGG	-0.0357258	1.07354e-06	9.687e-07		-0.133853	2.60741e-16	2.2e-16		-0.151609	2.73398e-16	2.2e-16		-0.10645	2.56e-16	2.2e-16		-0.0785218	3.04432e-16	2.2e-16
	GGGU	0.0553226	2.78812e-16	2.2e-16		0.0506068	2.60741e-16	2.2e-16		0.00147262	0.74852	0.7339		0.131528	2.56e-16	2.2e-16		0.0449522	3.04432e-16	2.2e-16
	GGUA	0.105161	2.78812e-16	2.2e-16		0.134797	2.60741e-16	2.2e-16		0.0965994	2.73398e-16	2.2e-16		0.175835	2.56e-16	2.2e-16		0.0704053	3.04432e-16	2.2e-16
	GGUC	-0.0454846	2.78812e-16	2.2e-16		-0.0519011	2.60741e-16	2.2e-16		-0.0703966	2.73398e-16	2.2e-16		-0.0181437	8.77917e-06	8.059e-06		-0.0539143	3.04432e-16	2.2e-16
	GGUG	-0.0806082	2.78812e-16	2.2e-16		-0.0854853	2.60741e-16	2.2e-16		-0.0845122	2.73398e-16	2.2e-16		-0.0685065	2.56e-16	2.2e-16		-0.000167249	0.9718	2.2e-16
	GGUU	0.0758433	2.78812e-16	2.2e-16		0.084928	2.60741e-16	2.2e-16		0.0625492	2.73398e-16	2.2e-16		0.156629	2.56e-16	2.2e-16		0.078496	3.04432e-16	0.9718
	GUAA	0.195831	2.78812e-16	2.2e-16		0.223974	2.60741e-16	2.2e-16		0.174774	2.73398e-16	2.2e-16		0.26101	2.56e-16	2.2e-16		0.142344	3.04432e-16	2.2e-16
	GUAC	-0.0588506	2.78812e-16	2.2e-16		-0.0305319	2.60741e-16	2.2e-16		-0.0496842	2.73398e-16	2.2e-16		-0.0481549	2.56e-16	2.2e-16		-0.0391373	3.04432e-16	2.2e-16
	GUAG	0.143516	2.78812e-16	2.2e-16		0.177291	2.60741e-16	2.2e-16		0.134328	2.73398e-16	2.2e-16		0.220093	2.56e-16	2.2e-16		0.106642	3.04432e-16	2.2e-16
	GUAU	0.151404	2.78812e-16	2.2e-16		0.161691	2.60741e-16	2.2e-16		0.146238	2.73398e-16	2.2e-16		0.212285	2.56e-16	2.2e-16		0.111394	3.04432e-16	2.2e-16
	GUCA	-0.0340996	2.78812e-16	2.2e-16		-0.0141227	0.000146301	0.0001343		-0.0278907	4.51368e-15	3.685e-15		0.0161033	1.64186e-05	1.52e-05		-0.0433033	3.04432e-16	2.2e-16
	GUCC	-0.107315	2.78812e-16	2.2e-16		-0.110779	2.60741e-16	2.2e-16		-0.139596	2.73398e-16	2.2e-16		-0.116309	2.56e-16	2.2e-16		-0.0968368	3.04432e-16	2.2e-16
	GUCG	-0.106541	2.78812e-16	2.2e-16		-0.0967294	2.60741e-16	2.2e-16		-0.11806	2.73398e-16	2.2e-16		-0.0808641	2.56e-16	2.2e-16		-0.143933	3.04432e-16	2.2e-16
	GUCU	0.0656191	2.78812e-16	2.2e-16		0.0982961	2.60741e-16	2.2e-16		0.0368653	2.73398e-16	2.2e-16		0.140031	2.56e-16	2.2e-16		0.0397149	3.04432e-16	2.2e-16
	GUGA	0.0338368	1.06272e-15	8.427e-16		0.0684545	2.60741e-16	2.2e-16		0.052043	2.73398e-16	2.2e-16		0.0937225	2.56e-16	2.2e-16		0.0739516	3.04432e-16	2.2e-16
	GUGC	-0.108556	2.78812e-16	2.2e-16		-0.113534	2.60741e-16	2.2e-16		-0.140512	2.73398e-16	2.2e-16		-0.136111	2.56e-16	2.2e-16		-0.0742903	3.04432e-16	2.2e-16
	GUGG	-0.107561	2.78812e-16	2.2e-16		-0.100535	2.60741e-16	2.2e-16		-0.103857	2.73398e-16	2.2e-16		-0.083555	2.56e-16	2.2e-16		-0.0345945	1.93045e-12	2.2e-16
	GUGU	0.0215858	7.62923e-05	7.063e-05		0.0411884	6.22818e-11	5.401e-11		-0.00955211	0.0472551	0.04504		0.0907447	2.56e-16	2.2e-16		0.0364212	1.0591e-12	1.478e-12
	GUUA	0.133813	2.78812e-16	2.2e-16		0.148817	2.60741e-16	2.2e-16		0.12825	2.73398e-16	2.2e-16		0.188271	2.56e-16	2.2e-16		0.0871799	3.04432e-16	8.026e-13
	GUUC	-0.0423845	2.78812e-16	2.2e-16		-0.0179215	2.65906e-07	2.389e-07		-0.0463916	2.73398e-16	2.2e-16		-0.0173068	1.12288e-06	1.022e-06		-0.0275464	8.9889e-16	2.2e-16
	GUUG	0.0789442	2.78812e-16	2.2e-16		0.0914877	2.60741e-16	2.2e-16		0.0830163	2.73398e-16	2.2e-16		0.176141	2.56e-16	2.2e-16		0.0968531	3.04432e-16	6.531e-16
	GUUU	0.183391	2.78812e-16	2.2e-16		0.189773	2.60741e-16	2.2e-16		0.143347	2.73398e-16	2.2e-16		0.26713	2.56e-16	2.2e-16		0.125863	3.04432e-16	2.2e-16
	UAAA	0.315406	2.78812e-16	2.2e-16		0.340494	2.60741e-16	2.2e-16		0.298997	2.73398e-16	2.2e-16		0.400301	2.56e-16	2.2e-16		0.232227	3.04432e-16	2.2e-16
	UAAC	0.13559	2.78812e-16	2.2e-16		0.163854	2.60741e-16	2.2e-16		0.139521	2.73398e-16	2.2e-16		0.190888	2.56e-16	2.2e-16		0.0974873	3.04432e-16	2.2e-16
	UAAG	0.17728	2.78812e-16	2.2e-16		0.19303	2.60741e-16	2.2e-16		0.167237	2.73398e-16	2.2e-16		0.231191	2.56e-16	2.2e-16		0.121701	3.04432e-16	2.2e-16
	UAAU	0.296713	2.78812e-16	2.2e-16		0.30346	2.60741e-16	2.2e-16		0.277046	2.73398e-16	2.2e-16		0.358725	2.56e-16	2.2e-16		0.210171	3.04432e-16	2.2e-16
	UACA	0.0404291	2.78812e-16	2.2e-16		0.0776742	2.60741e-16	2.2e-16		0.0673314	2.73398e-16	2.2e-16		0.0817813	2.56e-16	2.2e-16		0.0540815	3.04432e-16	2.2e-16
	UACC	-0.038897	2.78812e-16	2.2e-16		-0.0199433	5.78919e-08	5.156e-08		-0.0228903	2.75782e-10	2.37e-10		-0.0132238	0.000438479	0.0004145		-0.0258312	7.80601e-13	2.2e-16
	UACG	-0.0880301	2.78812e-16	2.2e-16		-0.0884118	2.60741e-16	2.2e-16		-0.105601	2.73398e-16	2.2e-16		-0.138952	2.56e-16	2.2e-16		-0.0953535	3.04432e-16	5.885e-13
	UACU	0.102356	2.78812e-16	2.2e-16		0.132835	2.60741e-16	2.2e-16		0.103786	2.73398e-16	2.2e-16		0.15189	2.56e-16	2.2e-16		0.0754605	3.04432e-16	2.2e-16
	UAGA	0.15832	2.78812e-16	2.2e-16		0.193184	2.60741e-16	2.2e-16		0.179857	2.73398e-16	2.2e-16		0.232584	2.56e-16	2.2e-16		0.112872	3.04432e-16	2.2e-16
	UAGC	0.147213	2.78812e-16	2.2e-16		0.166679	2.60741e-16	2.2e-16		0.141157	2.73398e-16	2.2e-16		0.208514	2.56e-16	2.2e-16		0.110053	3.04432e-16	2.2e-16
	UAGG	0.198353	2.78812e-16	2.2e-16		0.200443	2.60741e-16	2.2e-16		0.16112	2.73398e-16	2.2e-16		0.266625	2.56e-16	2.2e-16		0.136112	3.04432e-16	2.2e-16
	UAGU	0.191198	2.78812e-16	2.2e-16		0.217096	2.60741e-16	2.2e-16		0.171636	2.73398e-16	2.2e-16		0.260646	2.56e-16	2.2e-16		0.137135	3.04432e-16	2.2e-16
	UAUA	0.243934	2.78812e-16	2.2e-16		0.250229	2.60741e-16	2.2e-16		0.24014	2.73398e-16	2.2e-16		0.290998	2.56e-16	2.2e-16		0.156834	3.04432e-16	2.2e-16
	UAUC	0.0712369	2.78812e-16	2.2e-16		0.0846898	2.60741e-16	2.2e-16		0.10269	2.73398e-16	2.2e-16		0.124228	2.56e-16	2.2e-16		0.0312845	1.4395e-13	2.2e-16
	UAUG	0.0989706	2.78812e-16	2.2e-16		0.10887	2.60741e-16	2.2e-16		0.133499	2.73398e-16	2.2e-16		0.159529	2.56e-16	2.2e-16		0.0792812	3.04432e-16	1.074e-13
	UAUU	0.293724	2.78812e-16	2.2e-16		0.285247	2.60741e-16	2.2e-16		0.267744	2.73398e-16	2.2e-16		0.349659	2.56e-16	2.2e-16		0.194167	3.04432e-16	2.2e-16
	UCAA	-0.0172822	3.9729e-05	3.647e-05		-0.000276317	0.9477	0.9477		0.0341653	2.73398e-16	2.2e-16		-0.00833814	0.056351	0.05459		0.0124601	0.00274317	2.2e-16
	UCAC	-0.00167303	0.7563	0.7563		0.0139314	0.0037046	0.003502		0.00684914	0.0934296	0.08978		0.0582551	2.56e-16	2.2e-16		0.0092438	0.0216965	0.002486
	UCAG	0.00884725	0.0213577	0.02044		0.0377981	2.60741e-16	2.2e-16		0.0249224	2.56236e-11	2.172e-11		0.0806375	2.56e-16	2.2e-16		0.0141014	0.000124715	0.02051
	UCAU	0.0366895	1.05963e-10	9.189e-11		0.0447236	2.60741e-16	2.2e-16		0.0792379	2.73398e-16	2.2e-16		0.0781981	2.56e-16	2.2e-16		0.0361947	8.25566e-15	0.0001101
	UCCA	-0.0385363	2.78812e-16	2.2e-16		-0.0284699	1.46437e-13	1.247e-13		-0.0273157	2.59276e-13	2.137e-13		-0.0285039	2.03657e-13	1.782e-13		-0.00984983	0.0101937	6.095e-15
	UCCC	0.0380986	8.21208e-15	6.544e-15		-0.00497809	0.319078	0.3116		-0.0227987	2.5454e-06	2.267e-06		0.023925	1.06759e-06	9.675e-07		0.0254434	1.06925e-07	0.009477
	UCCG	-0.142738	2.78812e-16	2.2e-16		-0.178839	2.60741e-16	2.2e-16		-0.181698	2.73398e-16	2.2e-16		-0.259444	2.56e-16	2.2e-16		-0.158481	3.04432e-16	8.813e-08
	UCCU	0.0336323	1.4397e-13	1.181e-13		0.0113022	0.0132407	0.01262		0.0141289	0.00174739	0.001645		0.00870471	0.0650445	0.06352		0.032935	4.37467e-13	2.2e-16
	UCGA	-0.153918	2.78812e-16	2.2e-16		-0.128518	2.60741e-16	2.2e-16		-0.124069	2.73398e-16	2.2e-16		-0.147683	2.56e-16	2.2e-16		-0.157834	3.04432e-16	3.281e-13
	UCGC	-0.105308	2.78812e-16	2.2e-16		-0.138768	2.60741e-16	2.2e-16		-0.120934	2.73398e-16	2.2e-16		-0.163045	2.56e-16	2.2e-16		-0.163056	3.04432e-16	2.2e-16
	UCGG	-0.144657	2.78812e-16	2.2e-16		-0.156978	2.60741e-16	2.2e-16		-0.158433	2.73398e-16	2.2e-16		-0.193372	2.56e-16	2.2e-16		-0.148563	3.04432e-16	2.2e-16
	UCGU	-0.0941753	2.78812e-16	2.2e-16		-0.0914082	2.60741e-16	2.2e-16		-0.110544	2.73398e-16	2.2e-16		-0.104745	2.56e-16	2.2e-16		-0.134414	3.04432e-16	2.2e-16
	UCUA	0.100996	2.78812e-16	2.2e-16		0.111541	2.60741e-16	2.2e-16		0.121124	2.73398e-16	2.2e-16		0.140104	2.56e-16	2.2e-16		0.0616536	3.04432e-16	2.2e-16
	UCUC	0.0838807	2.78812e-16	2.2e-16		0.0938129	2.60741e-16	2.2e-16		0.0635704	2.73398e-16	2.2e-16		0.132707	2.56e-16	2.2e-16		0.0417097	3.04432e-16	2.2e-16
	UCUG	0.0444025	2.78812e-16	2.2e-16		0.090118	2.60741e-16	2.2e-16		0.0384836	2.73398e-16	2.2e-16		0.135511	2.56e-16	2.2e-16		0.0409082	3.04432e-16	2.2e-16
	UCUU	0.167184	2.78812e-16	2.2e-16		0.180412	2.60741e-16	2.2e-16		0.14351	2.73398e-16	2.2e-16		0.21952	2.56e-16	2.2e-16		0.0941444	3.04432e-16	2.2e-16
	UGAA	0.0328677	1.0995e-11	9.277e-12		0.0735947	2.60741e-16	2.2e-16		0.0930274	2.73398e-16	2.2e-16		0.0912931	2.56e-16	2.2e-16		0.088617	3.04432e-16	2.2e-16
	UGAC	-0.0137974	0.00117104	0.001107		0.0174327	3.66311e-05	3.334e-05		0.0179249	1.80641e-05	1.63e-05		0.0328486	3.65632e-14	3.185e-14		0.0189442	4.74311e-06	2.2e-16
	UGAG	0.112284	2.78812e-16	2.2e-16		0.132871	2.60741e-16	2.2e-16		0.129547	2.73398e-16	2.2e-16		0.18412	2.56e-16	2.2e-16		0.137473	3.04432e-16	4.002e-06
	UGAU	0.0598889	2.78812e-16	2.2e-16		0.0800542	2.60741e-16	2.2e-16		0.129223	2.73398e-16	2.2e-16		0.114304	2.56e-16	2.2e-16		0.098217	3.04432e-16	2.2e-16
	UGCA	-0.0306042	8.6478e-15	6.925e-15		-0.0307057	3.68192e-16	3.121e-16		-0.0239189	4.67259e-11	3.979e-11		-0.0224328	6.08946e-09	5.471e-09		0.0208319	1.38708e-08	2.2e-16
	UGCC	-0.0539148	2.78812e-16	2.2e-16		-0.0658406	2.60741e-16	2.2e-16		-0.074911	2.73398e-16	2.2e-16		-0.0629192	2.56e-16	2.2e-16		-0.0298632	2.78528e-11	1.127e-08
	UGCG	-0.15743	2.78812e-16	2.2e-16		-0.179693	2.60741e-16	2.2e-16		-0.179957	2.73398e-16	2.2e-16		-0.228484	2.56e-16	2.2e-16		-0.18316	3.04432e-16	2.176e-11
	UGCU	-0.0347761	3.51275e-13	2.909e-13		-0.0409651	2.60741e-16	2.2e-16		-0.03809	2.73398e-16	2.2e-16		-0.0573978	2.56e-16	2.2e-16		-0.00896324	0.0493296	2.2e-16
	UGGA	-0.117139	2.78812e-16	2.2e-16		-0.0824934	2.60741e-16	2.2e-16		-0.0605008	2.73398e-16	2.2e-16		-0.114204	2.56e-16	2.2e-16		-0.0387206	3.04432e-16	0.04721
	UGGC	-0.0898636	2.78812e-16	2.2e-16		-0.102972	2.60741e-16	2.2e-16		-0.0762963	2.73398e-16	2.2e-16		-0.111899	2.56e-16	2.2e-16		-0.0692182	3.04432e-16	2.2e-16
	UGGG	0.0355413	6.50527e-13	5.438e-13		0.0153264	0.00202122	0.001887		-0.00142467	0.777815	0.7687		0.0757884	2.56e-16	2.2e-16		0.055684	3.04432e-16	2.2e-16
	UGGU	-0.0239603	0.00028032	0.0002628		-0.00968653	0.132627	0.129		0.00642794	0.141785	0.1368		0.0246114	2.62236e-06	2.397e-06		0.0430331	3.04432e-16	2.2e-16
	UGUA	0.194182	2.78812e-16	2.2e-16		0.220764	2.60741e-16	2.2e-16		0.175642	2.73398e-16	2.2e-16		0.254157	2.56e-16	2.2e-16		0.164075	3.04432e-16	2.2e-16
	UGUC	-0.0151023	0.000137896	0.0001282		0.0227436	7.51122e-09	6.631e-09		-0.0194131	4.86286e-07	4.274e-07		0.0736034	2.56e-16	2.2e-16		-0.0158806	3.56083e-05	2.2e-16
	UGUG	0.0224949	4.91932e-05	4.535e-05		0.0493999	2.60741e-16	2.2e-16		0.0214076	2.02603e-05	1.844e-05		0.117719	2.56e-16	2.2e-16		0.0725414	3.04432e-16	3.074e-05
	UGUU	0.162318	2.78812e-16	2.2e-16		0.177465	2.60741e-16	2.2e-16		0.138917	2.73398e-16	2.2e-16		0.258871	2.56e-16	2.2e-16		0.143802	3.04432e-16	2.2e-16
	UUAA	0.289705	2.78812e-16	2.2e-16		0.298771	2.60741e-16	2.2e-16		0.255486	2.73398e-16	2.2e-16		0.362748	2.56e-16	2.2e-16		0.195056	3.04432e-16	2.2e-16
	UUAC	0.118008	2.78812e-16	2.2e-16		0.136268	2.60741e-16	2.2e-16		0.107305	2.73398e-16	2.2e-16		0.166456	2.56e-16	2.2e-16		0.0738521	3.04432e-16	2.2e-16
	UUAG	0.204025	2.78812e-16	2.2e-16		0.215933	2.60741e-16	2.2e-16		0.180338	2.73398e-16	2.2e-16		0.263571	2.56e-16	2.2e-16		0.134134	3.04432e-16	2.2e-16
	UUAU	0.253226	2.78812e-16	2.2e-16		0.260941	2.60741e-16	2.2e-16		0.236068	2.73398e-16	2.2e-16		0.316107	2.56e-16	2.2e-16		0.152039	3.04432e-16	2.2e-16
	UUCA	0.0688002	2.78812e-16	2.2e-16		0.0858467	2.60741e-16	2.2e-16		0.0794658	2.73398e-16	2.2e-16		0.117979	2.56e-16	2.2e-16		0.0539912	3.04432e-16	2.2e-16
	UUCC	0.04376	2.78812e-16	2.2e-16		0.0370608	2.60741e-16	2.2e-16		0.00594337	0.161548	0.1565		0.0507213	2.56e-16	2.2e-16		0.0114955	0.00612439	2.2e-16
	UUCG	-0.131508	2.78812e-16	2.2e-16		-0.12793	2.60741e-16	2.2e-16		-0.132036	2.73398e-16	2.2e-16		-0.169432	2.56e-16	2.2e-16		-0.155764	3.04432e-16	0.005622
	UUCU	0.159941	2.78812e-16	2.2e-16		0.177331	2.60741e-16	2.2e-16		0.136024	2.73398e-16	2.2e-16		0.231257	2.56e-16	2.2e-16		0.0910658	3.04432e-16	2.2e-16
	UUGA	0.122899	2.78812e-16	2.2e-16		0.14719	2.60741e-16	2.2e-16		0.165027	2.73398e-16	2.2e-16		0.195885	2.56e-16	2.2e-16		0.139554	3.04432e-16	2.2e-16
	UUGC	0.106906	2.78812e-16	2.2e-16		0.106204	2.60741e-16	2.2e-16		0.087744	2.73398e-16	2.2e-16		0.182093	2.56e-16	2.2e-16		0.0748701	3.04432e-16	2.2e-16
	UUGG	0.0958821	2.78812e-16	2.2e-16		0.118438	2.60741e-16	2.2e-16		0.115687	2.73398e-16	2.2e-16		0.183405	2.56e-16	2.2e-16		0.0895007	3.04432e-16	2.2e-16
	UUGU	0.202272	2.78812e-16	2.2e-16		0.215947	2.60741e-16	2.2e-16		0.168255	2.73398e-16	2.2e-16		0.295041	2.56e-16	2.2e-16		0.166266	3.04432e-16	2.2e-16
	UUUA	0.328263	2.78812e-16	2.2e-16		0.338943	2.60741e-16	2.2e-16		0.261808	2.73398e-16	2.2e-16		0.416495	2.56e-16	2.2e-16		0.203072	3.04432e-16	2.2e-16
	UUUC	0.212629	2.78812e-16	2.2e-16		0.220363	2.60741e-16	2.2e-16		0.162255	2.73398e-16	2.2e-16		0.310673	2.56e-16	2.2e-16		0.113748	3.04432e-16	2.2e-16
	UUUG	0.200089	2.78812e-16	2.2e-16		0.220152	2.60741e-16	2.2e-16		0.194406	2.73398e-16	2.2e-16		0.289672	2.56e-16	2.2e-16		0.161338	3.04432e-16	2.2e-16
	UUUU	0.510422	2.78812e-16	2.2e-16		0.500092	2.60741e-16	2.2e-16		0.399507	2.73398e-16	2.2e-16		0.620227	2.56e-16	2.2e-16		0.330852	3.04432e-16	2.2e-16
																				2.2e-16

## Sheet: Table S7
Table S7: Level of adaptation of each oligonucleotide.
	Human type					Bat type
	CoV-2_201	Human_cov	Bat_cov			CoV-2_201	Human_cov	Bat_cov
AA	0.270656	0.0387398	-0.0398088		AC	0.345382	-0.211655	0.184539
AU	-0.0939894	0.142631	-0.158295		CA	0.255151	-0.180299	0.160249
GU	-0.251083	0.0378664	-0.0388871		CC	0.0451643	-0.209018	0.182532
UA	-0.0485057	0.135858	-0.149994		CG	-0.290553	-0.31734	0.259968
UU	-0.184327	0.151837	-0.169717		GA	0.0987491	-0.0163132	0.0161308
AAA	0.428239	0.0651117	-0.0681898		GC	-0.129722	-0.131708	0.120683
AAU	0.117047	0.154854	-0.173496		GG	-0.16952	-0.0643288	0.0615825
AGU	-0.0775756	0.0472141	-0.0488117		ACC	0.263034	-0.282357	0.236037
AUA	-0.179573	0.235588	-0.281713		ACG	-0.0586327	-0.35699	0.285944
AUU	-0.106117	0.191558	-0.220944		AGC	-0.0764226	-0.046007	0.0445851
GUA	-0.0983603	0.0818504	-0.0867749		CAC	0.376328	-0.338874	0.274222
GUU	-0.423856	0.145193	-0.161458		CAG	0.131838	-0.128579	0.118051
UAA	-0.0586432	0.203931	-0.237579		CCA	0.115991	-0.228579	0.197268
UAG	0.0652357	0.088604	-0.0944038		CCC	-0.143207	-0.212246	0.184988
UAU	-0.329541	0.2276	-0.270356		CCG	-0.248973	-0.363623	0.290176
UGA	-0.0646167	0.0314843	-0.0321867		CGA	-0.199474	-0.344975	0.278197
UGU	-0.29499	0.100686	-0.108243		CGC	-0.283509	-0.387557	0.305185
UUA	-0.0802936	0.199623	-0.231749		CGG	-0.135795	-0.384531	0.30331
UUG	-0.313717	0.0971879	-0.104211		CGU	-0.403997	-0.245898	0.210026
UUU	-0.299195	0.237715	-0.284763		GAC	0.253787	-0.312716	0.25686
AAAA	0.545806	0.0499537	-0.0517456		GAG	0.0668455	-0.111664	0.103639
AAAU	0.351711	0.176611	-0.201288		GCA	-0.119293	-0.123389	0.113662
AAGU	-0.0922296	0.0846949	-0.0899788		GCC	-0.166741	-0.159801	0.143853
AAUA	-0.100346	0.232043	-0.276655		GCG	-0.627216	-0.28009	0.234453
AAUC	0.332692	0.106779	-0.115319		GCU	-0.0188729	-0.0909634	0.0855667
AAUG	-0.00461692	0.0703766	-0.0739865		GGC	-0.155198	-0.239197	0.205121
AAUU	0.277961	0.203063	-0.236401		GUC	-0.132693	-0.216908	0.188518
AGUA	-0.104515	0.0705952	-0.0742281		UCG	-0.331642	-0.279409	0.233976
AGUU	-0.162403	0.141025	-0.156319		UGC	-0.119164	-0.0895813	0.0843426
AUAA	-0.135072	0.316022	-0.405247		AACG	-0.0954382	-0.389529	0.306403
AUAC	0.0475256	0.04026	-0.0414159		AAGG	-0.038258	-0.069478	0.0662852
AUAG	-0.16649	0.158959	-0.178667		ACCA	0.329104	-0.288437	0.240267
AUAU	-0.434903	0.31497	-0.403515		ACCC	0.10365	-0.231006	0.199072
AUCU	0.329955	0.0264124	-0.026905		ACCG	-0.011077	-0.41214	0.320187
AUGU	-0.307812	0.156969	-0.176157		ACCU	0.32512	-0.267634	0.225669
AUUA	0.0746969	0.173164	-0.19682		ACGA	-0.0785248	-0.388733	0.305912
AUUC	0.206735	0.0295199	-0.0301365		ACGC	-0.0552533	-0.417081	0.323153
AUUG	-0.213	0.123281	-0.134809		ACGG	-0.0162494	-0.413416	0.320954
AUUU	-0.320124	0.310897	-0.396838		ACGU	-0.0685635	-0.285014	0.237889
CUAA	0.227887	0.0394095	-0.0405164		AGCA	-0.223174	-0.0304632	0.0298333
GAAU	0.268784	0.0799686	-0.0846627		AGCC	-0.207316	-0.0391306	0.0380972
GAUA	-0.407841	0.245507	-0.29603		AGCG	-0.761492	-0.112544	0.104396
GAUU	-0.345125	0.250394	-0.303173		AUCG	-0.549412	-0.102938	0.09608
GGUA	-0.104934	0.102592	-0.11045		CAAC	0.762077	-0.326617	0.266152
GGUU	-0.363238	0.0884481	-0.0942268		CAAG	0.0194035	-0.192792	0.170039
GUAA	-0.231178	0.153114	-0.171315		CACC	0.438103	-0.414751	0.321756
GUAU	-0.643266	0.217877	-0.256736		CACG	0.280279	-0.389471	0.306368
GUUA	-0.400726	0.185253	-0.212595		CAGA	0.486555	-0.100515	0.0939659
GUUG	-0.476926	0.0891535	-0.0950279		CAGC	-0.224345	-0.120588	0.111282
GUUU	-0.461817	0.222393	-0.263036		CAUC	0.494824	-0.372059	0.295512
UAAA	0.252278	0.268118	-0.329587		CCAA	0.226231	-0.344873	0.278131
UAAG	-0.641611	0.170684	-0.193622		CCAC	0.133506	-0.161609	0.145315
UAAU	-0.252852	0.307156	-0.390749		CCAG	0.133886	-0.261985	0.221643
UACU	0.187293	0.0351859	-0.0360656		CCCC	-0.440758	-0.196671	0.173048
UAGA	0.399335	0.113499	-0.123196		CCCG	-0.0820439	-0.603183	0.424062
UAGU	-0.199855	0.153975	-0.172394		CCGA	-0.156791	-0.153099	0.138399
UAUA	-0.390412	0.337246	-0.440934		CCGC	-0.12327	-0.447434	0.341022
UAUC	-0.0518631	0.0515712	-0.0534832		CCGG	-0.29665	-0.559139	0.40195
UAUG	-0.389504	0.159849	-0.179793		CCGU	-0.371016	-0.372041	0.295502
UAUU	-0.32187	0.265138	-0.32509		CCUG	-0.308431	-0.132093	0.121006
UGAU	-0.323014	0.237246	-0.28409		CGAA	0.35203	-0.393077	0.30859
UGUA	0.00938477	0.127651	-0.140052		CGAC	-0.711368	-0.383456	0.302642
UGUU	-0.537843	0.220092	-0.259821		CGAG	-0.804613	-0.539175	0.391587
UUAA	-0.0952866	0.239593	-0.287465		CGAU	-0.14126	-0.18127	0.161015
UUAG	-0.0680864	0.149384	-0.166657		CGCA	0.0677815	-0.378219	0.299377
UUAU	-0.387275	0.306169	-0.389149		CGCC	-0.620583	-0.318189	0.260536
UUGA	-0.225424	0.0979302	-0.105065		CGCG	-0.321294	-0.334242	0.271186
UUGG	-0.316791	0.0706258	-0.074262		CGCU	-0.541754	-0.453909	0.344758
UUGU	-0.426404	0.165385	-0.186829		CGGA	-0.0070833	-0.437895	0.335471
UUUA	-0.155563	0.33618	-0.439108		CGGC	0.161489	-0.421548	0.32582
UUUG	-0.446824	0.151828	-0.169706		CGGG	-0.18665	-0.358728	0.287056
UUUU	-0.456811	0.332748	-0.433254		CGGU	-0.361147	-0.351301	0.282289
					CGUC	-0.447097	-0.636186	0.439983
					CGUG	-0.0681207	-0.186413	0.165059
					CGUU	-0.671662	-0.263497	0.222723
					CUAC	0.213285	-0.239657	0.205459
					CUCG	0.098961	-0.419625	0.324674
					CUGC	0.0809491	-0.212728	0.185354
					CUGG	-0.132101	-0.0757142	0.071938
					CUUC	0.460759	-0.261522	0.221311
					GAAC	0.385026	-0.274663	0.230641
					GAAG	0.299861	-0.0214019	0.0210891
					GACA	0.546731	-0.256856	0.217963
					GACC	0.0937016	-0.453618	0.344591
					GACG	-0.370862	-0.408647	0.31808
					GAGA	0.263351	-0.0734134	0.0698578
					GAGC	0.0757397	-0.322205	0.263219
					GAGG	-0.0193107	-0.196139	0.172636
					GCAC	0.230926	-0.307343	0.253228
					GCAG	-0.281002	-0.0437282	0.0424417
					GCCA	-0.0898705	-0.184239	0.163353
					GCCC	-0.737422	-0.169215	0.151435
					GCCG	-0.615692	-0.243393	0.208197
					GCGA	-0.387256	-0.233818	0.201155
					GCGC	-0.76478	-0.443454	0.338713
					GCGG	-0.58445	-0.382215	0.30187
					GCGU	-0.694819	-0.194048	0.171015
					GCUC	-0.233266	-0.227954	0.196802
					GCUG	0.134325	-0.158512	0.142807
					GGAC	0.289772	-0.17682	0.157496
					GGAG	0.0976594	-0.061743	0.0592087
					GGCA	-0.110452	-0.180176	0.160152
					GGCC	-0.173576	-0.181322	0.161056
					GGCG	-0.72042	-0.47997	0.35953
					GGGC	0.175133	-0.435314	0.333959
					GGUC	-0.925722	-0.140917	0.128369
					GUAC	0.217869	-0.17398	0.155239
					GUCC	0.122979	-0.233725	0.201087
					GUCG	-0.830303	-0.316736	0.259563
					GUGC	-0.193167	-0.224552	0.194263
					GUGG	-0.317399	-0.074034	0.0704195
					UACC	0.172944	-0.208404	0.182064
					UACG	-0.0709099	-0.271687	0.228541
					UCCA	0.183979	-0.172696	0.154216
					UCCG	-0.331834	-0.30468	0.25142
					UCGA	-0.238734	-0.566212	0.40557
					UCGC	-0.301925	-0.271303	0.22827
					UCGG	0.145535	-0.248586	0.211983
					UCGU	-0.580423	-0.191526	0.169054
					UGCC	-0.0661925	-0.192618	0.169904
					UGCG	-0.587347	-0.278284	0.233187
					UGCU	-0.0673994	-0.0155649	0.0153987
					UGGC	-0.279163	-0.139146	0.126898
					UUCG	-0.18179	-0.288504	0.240314

## Sheet: Table S8
Table S8: The number of isolates per month of each SARS-CoV-2 variant.
	Alpha	Beta	Delta	Gamma	Omicron
2020_1	2	0	0	0	0
2020_2	0	1	0	0	0
2020_3	9	0	1	0	0
2020_4	17	0	2	1	0
2020_5	15	2	0	1	0
2020_6	4	2	8	0	0
2020_7	9	0	27	0	0
2020_8	2	2	10	2	0
2020_9	6	1	5	0	0
2020_10	78	42	13	3	0
2020_11	1925	285	16	4	0
2020_12	15036	785	28	100	0
2021_1	56902	1983	193	512	0
2021_2	103581	3069	147	2161	0
2021_3	226015	6732	1064	7950	0
2021_4	245148	5252	7856	20109	0
2021_5	181855	2971	34542	19507	0
2021_6	61873	2259	115357	17919	0
2021_7	21867	1790	339480	13415	0
2021_8	5925	250	591107	5863	0
2021_9	452	30	490384	1626	0
2021_10	150	35	463622	333	0
2021_11	22	4	571103	96	57
2021_12	20	1	336086	24	3426
2022_1	2	0	7408	0	6222

## Sheet: Table S9
Table S9: Changes in the oligonucleotide locus number of SARS-CoV-2.
	Human Type							Bat Type
	Alpha	Beta	Delta	Gamma	Omicron			Alpha	BeUa	DelUa	Gamma	Omicron
AA	2.46802	-1.88576	6.28274	4.90831	4.2022		AC	-1.32725	-2.7301	-6.51557	2.10435	-9.39209
AU	4.70401	4.55173	6.12906	4.06359	12.7716		CA	-0.252772	-2.4283	-6.4679	-4.17479	-6.2493
GU	0.38962	2.7969	0.923826	-1.24472	2.60654		CC	-6.85134	-5.57767	-8.38011	-7.20678	-16.0102
UA	1.12995	6.30213	4.89283	3.88134	7.72431		CG	-1.66583	-0.800671	-0.642823	3.0882	2.15212
UU	8.93476	11.9093	11.4492	11.7851	16.9439		GA	-1.01709	-5.09384	-4.5528	-1.57141	-2.99668
AAA	1.90004	-0.502247	3.733	3.43139	3.77598		GC	0.736184	0.0647605	0.641823	-0.434048	0.33671
AAU	-0.0716728	2.68189	4.20554	0.734686	2.78759		GG	-2.23987	2.3326	0.717094	-4.88843	-1.16723
AGU	0.425947	0.29457	-1.27969	-3.55887	-0.954534		ACC	-1.68753	-3.37035	-5.50711	-1.19955	-5.24958
AUA	0.497954	2.19116	1.26667	3.29992	6.15764		ACG	1.16883	0.334272	-0.690583	2.12799	1.9604
AUU	1.59757	4.17203	3.08395	5.21444	5.32531		AGC	-0.607374	-0.182175	0.0804689	-1.01888	-1.38469
GUA	-1.00096	1.19325	-1.97729	-2.33186	1.3236		CAC	-0.471491	-0.181902	-3.66205	0.187525	-2.29157
GUU	1.54716	1.23379	0.760144	-0.0491535	0.515009		CAG	-1.22698	-4.13531	-3.94341	-3.88461	-1.24703
UAA	1.26378	0.00844828	0.543714	1.06724	4.74348		CCA	-1.39267	-0.998505	-4.68679	-4.51667	-2.91746
UAG	-2.45453	3.29497	-0.0152864	-2.20003	-2.86193		CCC	-2.57214	-1.36705	-1.99478	-2.76136	-8.59999
UAU	2.51878	2.80913	3.33861	4.18736	8.82276		CCG	-1.92631	0.167208	3.01445	1.12136	-0.153473
UGA	3.27985	-1.24402	-1.78418	0.134603	-1.21099		CGA	-0.407729	0.090793	-0.52037	2.60209	1.64019
UGU	0.414201	2.64205	1.60876	1.61874	3.39527		CGC	0.205377	0.199385	0.416811	0.0790616	-0.876811
UUA	5.18069	3.66224	6.23986	6.96132	2.65816		CGG	-0.789024	0.402683	-0.690306	0.915898	0.92342
UUG	5.0468	4.21316	3.88881	3.02531	5.89768		CGU	-0.662465	-1.48531	0.168406	-0.499864	0.488397
UUU	3.96678	7.50829	6.61496	5.27988	10.3727		GAC	-1.17814	-0.52531	-2.6234	-1.00757	-1.1613
AAAA	-0.283191	-0.199113	0.875073	-0.0161486	0.331027		GAG	-0.477846	-0.869405	-1.82363	-1.07084	-1.66588
AAAU	1.49026	2.15426	3.73787	-0.0486293	3.95801		GCA	2.51073	-0.787658	1.69867	-0.537165	-1.21033
AAGU	0.141679	-0.804781	1.0645	-0.289825	1.34394		GCC	-0.268385	0.572121	0.95859	-0.399736	-0.173615
AAUA	-0.0355234	0.918035	-0.206924	1.04575	2.7265		GCG	0.247609	0.484291	-2.5399	0.120563	1.01519
AAUC	0.391009	-0.717577	2.29677	-0.551696	-0.390681		GCU	-1.77193	-0.330527	0.530472	0.357837	0.78099
AAUG	-1.30063	-1.70949	0.57954	-2.71708	-0.337976		GGC	0.626329	0.867247	0.466895	0.461024	1.38896
AAUU	0.79294	4.00752	1.52184	2.92367	0.824884		GUC	-2.61668	-0.071436	2.09358	-0.586	1.86983
AGUA	-0.939973	0.553185	-0.915653	-2.11462	-0.0880868		UCG	-1.16056	-1.77883	-0.450924	-0.293913	-0.65489
AGUU	0.349186	0.889915	-0.254016	-2.27536	-0.51268		UGC	0.518696	-0.803898	-0.300052	0.0680493	1.28946
AUAA	1.35669	-0.228431	0.331715	0.554225	2.50502		AACG	1.11496	0.287296	0.135684	2.15119	1.03688
AUAC	-1.06715	0.132537	-1.02029	1.83155	-1.14973		AAGG	-0.101602	-1.21054	0.100676	-0.113817	-1.5868
AUAG	-0.241118	1.11861	0.719246	-0.242915	0.532261		ACCA	-0.468597	-0.690682	-2.67515	-2.8869	0.285011
AUAU	0.456504	1.18433	1.24924	1.16669	4.25165		ACCC	-1.00445	-0.260834	-0.0215551	1.42398	-2.63276
AUCU	2.12665	-1.16499	2.0762	-0.872895	-0.598051		ACCG	0.0853978	0.174964	2.09978	1.0849	-1.13663
AUGU	-2.04721	-0.660974	-0.612783	-1.32152	0.550649		ACCU	-0.298753	-2.59497	-4.90311	-0.97819	-2.01901
AUUA	0.101546	-0.678962	0.791239	1.80628	-1.52309		ACGA	0.944619	0.167499	0.0414547	1.82281	1.70597
AUUC	0.549068	0.418824	0.398596	0.263292	-0.802126		ACGC	0.078192	0.0968693	-0.735305	0.0472978	-1.16986
AUUG	0.716533	1.84854	1.41931	1.86781	3.39066		ACGG	0.0673615	0.21761	0.0670346	0.082541	0.010104
AUUU	0.236112	2.58375	0.43258	1.28088	4.14771		ACGU	0.0825204	-0.14296	-0.0572913	0.176192	1.42187
CUAA	-1.15769	1.00036	-0.86198	-0.322789	-0.668084		AGCA	-0.0416069	0.165493	0.0241662	-1.03114	-1.65842
GAAU	-0.582803	0.57102	-0.239655	0.802778	1.46182		AGCC	-0.0924739	0.161418	-0.160976	-0.21917	1.82962
GAUA	0.268933	-0.619855	1.17346	2.11007	2.17599		AGCG	0.165217	0.245219	0.0313501	0.00634034	0.018831
GAUU	-0.145601	-0.859401	-0.522336	-0.164919	-2.87248		AUCG	1.01511	0.177914	-1.00541	0.0225562	-0.0262646
GGUA	-0.235833	-0.0174908	0.7563	-0.248167	1.5035		CAAC	-1.33068	-0.777222	-1.34646	-1.12018	-3.59544
GGUU	-1.01753	-1.24671	-1.00923	0.166246	-1.77438		CAAG	0.181659	0.353439	-0.621456	-0.742463	1.34761
GUAA	0.750069	0.103829	-0.454927	-0.361306	2.56103		CACC	-0.969931	-1.69601	-2.95009	-0.0141024	-0.935758
GUAU	0.283979	0.395497	1.23046	-0.70642	0.136958		CACG	-0.0191937	0.143098	-0.917516	-0.158727	-0.195495
GUUA	0.471105	1.10715	1.41075	2.53796	-0.0780094		CAGA	-0.574687	-2.3827	-2.71331	0.392162	-0.279134
GUUG	0.331958	-0.556434	-0.491572	-1.72944	0.678423		CAGC	-0.0794816	-0.676012	0.937328	-0.233587	0.941313
GUUU	0.382682	0.0647914	0.445667	-0.96219	-0.320855		CAUC	2.0158	0.378762	-0.79887	-0.692507	0.344438
UAAA	4.0236	1.7604	0.324439	2.30079	1.55015		CCAA	-0.438464	-0.550134	-0.656812	-0.416194	-2.74898
UAAG	-0.90308	-1.22461	0.287641	-0.0303467	0.515922		CCAC	-1.04202	0.267119	-2.35485	-0.0914745	-1.26195
UAAU	-2.42975	-1.01375	0.267579	-1.31812	0.307206		CCAG	-0.550711	-0.247852	-2.26132	-3.53707	-0.355434
UACU	-0.592853	0.135013	0.540051	-0.690284	0.295443		CCCC	-0.491145	-0.395115	-0.626615	-2.46627	-3.53427
UAGA	-1.13251	0.348854	2.22191	0.177854	0.0668547		CCCG	-0.996402	0.0526894	0.030492	1.00871	-0.955635
UAGU	0.157762	0.628298	0.117474	0.755025	-0.483776		CCGA	-1.04314	-0.0155917	-0.070433	-0.0464722	0.696764
UAUA	-0.928201	0.339693	-0.0692621	-0.0653364	0.912995		CCGC	0.0313881	0.108985	1.91927	0.0252205	-0.91889
UAUC	1.1147	0.0467447	-0.0506754	0.143032	-0.845885		CCGG	-0.957216	-0.0414846	1.08746	1.04305	0.0776576
UAUG	1.4394	1.31812	2.62954	2.36896	4.30282		CCGU	0.0444995	0.115556	0.0813477	0.102204	-0.00285258
UAUU	0.894289	1.11064	0.819228	1.75209	4.42994		CCUG	1.1023	-0.79517	-0.881937	-0.824123	-0.661971
UGAU	1.27978	-1.41765	-0.26117	1.02943	-0.928914		CGAA	0.0578175	0.203641	0.0519676	0.992649	1.22882
UGUA	0.0764955	0.312723	-1.92978	-0.0509361	-1.18138		CGAC	0.0418212	0.123521	0.0887537	0.042135	1.04174
UGUU	2.11061	1.77082	0.898169	1.90457	2.58267		CGAG	-0.112977	-0.0712441	-0.144916	0.866924	-0.617226
UUAA	0.290937	-0.910231	1.47899	1.15565	0.317678		CGAU	-0.392446	-0.169429	-0.512242	0.702555	-0.00704777
UUAG	-0.294517	1.59287	0.453419	-0.484267	-1.25604		CGCA	0.13057	0.0565797	0.168585	0.00290585	-0.797338
UUAU	0.58026	1.6751	1.6495	3.46475	6.04565		CGCC	-0.15553	0.000622832	0.0249656	0.0229889	0.0192749
UUGA	2.50341	0.429761	1.1061	0.615721	1.62293		CGCG	-0.0358306	-0.000521696	-0.896345	-0.0482863	-0.247379
UUGG	1.45834	1.70239	0.606372	0.495697	0.197483		CGCU	0.267014	0.145285	1.12044	0.104385	0.159322
UUGU	0.627508	1.22579	1.64627	1.52888	1.59422		CGGA	0.0134967	0.0108169	-0.0044742	-0.116995	0.783603
UUUA	1.19986	1.93836	1.71782	1.85401	3.5577		CGGC	0.00444308	0.100175	-0.169331	-0.120257	0.0629683
UUUG	2.9379	2.29975	3.62362	2.82563	2.03488		CGGG	0.123196	0.0878671	0.0487104	0.0694709	0.0892676
UUUU	3.79815	4.70653	5.15794	3.24527	5.14687		CGGU	-0.930106	0.205402	-0.562177	1.08529	-0.00472554
							CGUC	-0.979519	-1.90475	-0.0961517	-0.94299	-1.09665
							CGUG	0.147005	0.294938	-0.972636	0.214995	0.275776
							CGUU	0.097079	-0.183463	1.13732	0.15023	0.207515
							CUAC	-2.85516	-1.39989	0.0763063	-3.95541	-1.44983
							CUCG	-0.979969	-0.958335	0.919531	0.015406	-0.9117
							CUGC	-1.00638	-0.163316	-0.840204	-0.0560146	-1.71343
							CUGG	-0.919181	-1.04464	0.124783	-0.789925	-2.25088
							CUUC	-2.11194	-3.00011	-1.11882	-1.11022	-0.991326
							GAAC	0.356265	-0.951119	1.19197	-0.907016	-2.55358
							GAAG	1.19525	0.563296	0.211505	-0.0238541	-0.0967882
							GACA	-0.847681	0.42149	-0.608073	-1.83444	-2.30552
							GACC	0.0340903	-0.259346	-0.956244	-0.0780574	1.2471
							GACG	0.0254003	0.102083	0.0904478	0.0984598	1.12376
							GAGA	-0.510966	-0.198271	-0.559076	0.474216	-0.602627
							GAGC	-0.142051	-0.937457	-0.563332	-0.490266	0.158718
							GAGG	0.146871	0.256744	0.015881	0.14293	-0.993303
							GCAC	1.22843	-0.116893	-0.70094	-0.110123	0.536813
							GCAG	-0.0204861	-1.2232	0.985277	-0.903891	-0.620596
							GCCA	-0.0713733	0.256241	-0.801782	0.0508989	0.793965
							GCCC	-0.0807551	0.0111627	-0.187656	-0.353767	-1.08841
							GCCG	-0.0235475	-0.0136754	0.904413	-0.0162072	0.902221
							GCGA	0.0296237	0.146427	0.00568329	0.0632252	0.11705
							GCGC	0.0481966	-0.00730775	0.067459	0.0578816	0.0793354
							GCGG	0.0707951	0.0282829	-2.73094	-0.145215	0.889923
							GCGU	0.101692	0.317997	0.120905	0.146593	-0.0693335
							GCUC	0.195912	0.275637	0.074478	1.12035	0.207026
							GCUG	-0.980993	-0.792659	-0.103268	-0.227088	-0.567388
							GGAC	0.0731386	-0.375123	0.0843777	-0.0500337	0.269611
							GGAG	-0.626933	-0.452336	0.298491	-0.815249	-1.87133
							GGCA	0.140907	0.231068	1.26067	0.241256	0.427543
							GGCC	0.00995657	0.0772724	1.01809	-0.113162	-1.18213
							GGCG	0.0446531	0.086776	-1.85191	0.060339	1.00247
							GGGC	0.163489	0.141357	0.0619079	0.0972272	1.02041
							GGUC	0.0962567	1.14436	0.15021	0.104529	1.14497
							GUAC	-0.816644	0.250949	-0.614226	0.210601	1.8939
							GUCC	-1.02746	-0.150993	-0.038994	-0.871658	0.210673
							GUCG	0.0462063	0.126923	1.07586	0.957143	0.0755478
							GUGC	1.03534	-1.46796	-0.11602	-0.302023	-0.673896
							GUGG	0.390689	0.22852	2.07693	0.286965	1.3868
							UACC	-0.167931	-0.0554614	0.857993	-0.0157218	-1.83891
							UACG	0.0510766	-0.203515	0.00613758	0.0423492	0.00635991
							UCCA	0.0784367	0.071724	0.0428997	-0.781496	-1.59058
							UCCG	-0.990352	-0.0442537	-0.0163579	-0.953344	1.03326
							UCGA	-0.341712	-0.206444	-0.496294	0.757217	-0.879508
							UCGC	0.0500747	0.00401897	-0.832079	-0.0488116	1.1358
							UCGG	0.0316148	0.199256	0.888599	-0.0629207	-0.0516006
							UCGU	-0.897611	-1.77414	-0.00698897	-0.936898	-0.852196
							UGCC	-0.0268734	0.338087	0.0848589	-0.0865051	-0.832446
							UGCG	0.0756808	0.153626	0.180295	0.105299	0.240916
							UGCU	-1.81049	-0.0657935	-0.811598	-0.196527	1.08005
							UGGC	0.231981	0.382851	0.371022	0.389057	1.21057
							UUCG	-1.25619	-1.13957	-1.46205	-1.31774	0.199653
